# Supplementary material for: Myeloid cell-expressed MNDA enhances M2 polarization to facilitate the metastasis of hepatocellular carcinoma
Source: Int J Biol Sci. 2024 May 5;20(8):2814–32. doi: 10.7150/ijbs.91877 (PMC11186364; doi:10.7150/ijbs.91877)
Supplement: Supplementary file 1 — Supplementary figures and tables. [file ijbsv20p2814s1.zip]

Archive with 3 entries (3 files):
- Supplementary figure legends.pdf
- Supplementary Table 3.xlsx
- Supplementary Table 4.xlsx
