# Supplementary material for: Myeloid cell-expressed MNDA enhances M2 polarization to facilitate the metastasis of hepatocellular carcinoma
Source: Int J Biol Sci. 2024 May 5;20(8):2814–32. doi: 10.7150/ijbs.91877 (PMC11186364; doi:10.7150/ijbs.91877)
Supplement: Supplementary file 1 — Supplementary figures and tables. [file ijbsv20p2814s1.zip › Supplementary Table 3.xlsx]

## Sheet: All.gene.anno
GeneID	shMNDA-1vsControl.logFC	shMNDA-1vsControl.Pvalue	shMNDA-1vsControl.q	shMNDA-1vsControl.signaficant	shMNDA-2vsControl.logFC	shMNDA-2vsControl.Pvalue	shMNDA-2vsControl.q	shMNDA-2vsControl.signaficant
DUOXA1	1.78651	1.78356e-05	3.78291e-05	UP	-2.16974	0.00885047	0.0146922	DOWN
REM2	1.22941	5.7034e-12	1.78147e-11	UP	-0.571494	0.0202053	0.0318451	FALSE
DUOXA2	4.04371	2.28346e-05	4.79987e-05	UP	-	-	-	-
SPX	3.197	1.08134e-06	2.49225e-06	UP	1.13367	0.242462	0.308115	FALSE
ZNF878	1.76463	9.21331e-07	2.13509e-06	UP	1.58091	5.13377e-05	0.000107179	UP
ZNF704	2.72092	6.35663e-31	3.79849e-30	UP	0.222596	0.522646	0.588991	FALSE
SPN	-1.73287	0	0	DOWN	-0.540754	1.01021e-33	6.39047e-33	FALSE
GRIN1	2.82883	3.25668e-05	6.76988e-05	UP	0.801141	0.589821	0.655502	FALSE
FOXQ1	-0.273046	0.0759393	0.105821	FALSE	-3.46878	4.79087e-43	3.76681e-42	DOWN
XPC	-1.2941	8.63701e-169	3.12206e-167	DOWN	-0.141838	0.000205724	0.000408283	FALSE
CEACAM6	4.38087	0.0237846	0.0360573	UP	5.05964	0.00148671	0.00270469	UP
SP5	3.23586	0.000162209	0.000317677	UP	0.0410108	1	1	FALSE
RAB40B	-1.83526	1.85507e-19	7.87904e-19	DOWN	-0.0622202	0.722429	0.77768	FALSE
RAB40A	-1.36497	5.67647e-10	1.6061e-09	DOWN	-1.32266	9.88765e-09	2.67568e-08	DOWN
COL7A1	-2.8554	0	0	DOWN	-0.624568	1.95132e-47	1.70326e-46	FALSE
KLLN	-0.432986	0.0153393	0.0239409	FALSE	1.11552	4.17419e-11	1.28011e-10	UP
OVCH1	0.844905	0.000132371	0.000261023	FALSE	1.39953	1.54012e-12	5.0449e-12	UP
B4GALNT1	2.28549	1.47589e-147	4.59808e-146	UP	-0.358426	0.0119009	0.0194418	FALSE
ITGA8	2.58185	0.511207	0.569478	FALSE	4.94942	0.00250713	0.00445013	UP
ITGA9	1.21055	0.000279282	0.000534096	UP	1.03053	0.00291995	0.00514501	UP
ATP2A1	1.7625	8.07223e-09	2.13472e-08	UP	-0.374503	0.240297	0.305808	FALSE
ATP2A3	-1.64436	2.7564e-305	2.3199e-303	DOWN	-1.35666	1.77451e-234	9.80813e-233	DOWN
ITGA1	-2.79136	1.08181e-240	6.51281e-239	DOWN	0.784242	4.33571e-60	4.67297e-59	FALSE
ITGA2	3.44299	0	0	UP	1.03975	9.72408e-43	7.59885e-42	UP
ITGA3	-0.765069	2.99167e-99	5.61087e-98	FALSE	-1.76511	0	0	DOWN
ITGA7	-2.24982	0	0	DOWN	-0.779187	4.99911e-98	8.91428e-97	FALSE
DENND4A	-1.0849	6.61543e-141	1.90005e-139	DOWN	-1.17584	3.2602e-179	1.21342e-177	DOWN
PHLDA3	-1.47514	7.38136e-177	2.85745e-175	DOWN	-0.891802	2.11624e-81	3.15483e-80	FALSE
UFSP2	-1.6704	5.01848e-59	5.3597e-58	DOWN	-0.61583	9.33793e-12	2.94512e-11	FALSE
PAMR1	-4.5736	0.013537	0.0212695	DOWN	-1.77188	0.144969	0.193521	FALSE
HRH2	1.92214	5.65925e-45	4.68154e-44	UP	-0.0423868	0.855352	0.89607	FALSE
CYP27B1	1.1796	7.07436e-62	7.87867e-61	UP	3.07175	0	0	UP
LRRC7	2.916	0.00107284	0.00193427	UP	2.41952	0.0276588	0.042635	UP
SDK1	-0.183315	0.127867	0.170742	FALSE	1.46024	3.57704e-49	3.21682e-48	UP
THSD4	-1.2186	0.000859084	0.00156455	DOWN	-0.592042	0.0419181	0.0626133	FALSE
HPCAL4	-1.35874	6.59332e-06	1.43699e-05	DOWN	-0.446195	0.125665	0.171959	FALSE
THSD1	1.7866	5.99235e-12	1.86931e-11	UP	-1.04241	0.0111797	0.018314	DOWN
COL4A5	0.195389	0.767102	0.810155	FALSE	1.37919	0.00278242	0.00491518	UP
COL4A4	-1.95593	3.59792e-47	3.12293e-46	DOWN	-1.29425	3.92654e-29	2.21519e-28	DOWN
COL4A3	-2.03485	1.79195e-10	5.19705e-10	DOWN	-2.10106	1.228e-08	3.29999e-08	DOWN
COL4A2	0.448004	2.16178e-18	8.82501e-18	FALSE	1.80893	0	0	UP
COL4A1	0.709376	7.36869e-29	4.14691e-28	FALSE	2.07904	0	0	UP
CHST2	-1.23619	2.97525e-80	4.32408e-79	DOWN	-0.371159	5.11491e-11	1.56207e-10	FALSE
GCLM	-0.349215	3.80451e-13	1.25362e-12	FALSE	-1.56086	0	0	DOWN
CHST7	-0.129753	0.0486844	0.0699502	FALSE	1.28256	8.34381e-147	2.48774e-145	UP
CHST6	-2.81209	4.01386e-117	9.176e-116	DOWN	-3.33539	1.98709e-166	6.78833e-165	DOWN
NOG	1.90039	6.88109e-05	0.000139427	UP	0.363322	0.664013	0.726167	FALSE
ITGAV	-0.213508	2.08915e-06	4.72425e-06	FALSE	1.45714	0	0	UP
ITGAM	-2.3163	0	0	DOWN	-0.88989	3.23484e-149	9.80291e-148	FALSE
HLF	2.51447	0.0132681	0.0209498	UP	0.916305	0.705493	0.761815	FALSE
NOV	1.5593	1.66449e-17	6.55604e-17	UP	0.309424	0.178423	0.234103	FALSE
ITGAD	1.9754	2.59205e-53	2.51143e-52	UP	-1.36174	2.01136e-09	5.66306e-09	DOWN
FAM134B	0.0208219	0.901572	0.930334	FALSE	-1.63334	9.11606e-25	4.59309e-24	DOWN
LOC100287896	-0.445224	0.0296387	0.0442931	FALSE	-1.73568	5.20119e-12	1.66216e-11	DOWN
SMAD9	-0.998491	0.000807298	0.0014739	FALSE	-1.65582	2.40506e-08	6.33617e-08	DOWN
TRERF1	-1.13219	2.3367e-200	1.10111e-198	DOWN	-0.857805	1.1876e-114	2.59292e-113	FALSE
EEF2K	-0.516715	6.76489e-15	2.39068e-14	FALSE	-1.05689	1.74048e-47	1.52162e-46	DOWN
SMAD6	-0.240736	0.000908469	0.00165076	FALSE	-1.11093	9.78859e-63	1.1011e-61	DOWN
SMAD1	0.732465	3.30656e-05	6.8702e-05	FALSE	3.12808	5.96827e-114	1.29121e-112	UP
TMPRSS11F	0.797565	0.158477	0.204856	FALSE	1.72578	0.00134366	0.00246168	UP
GIMAP4	-0.750478	0.122522	0.164044	FALSE	2.1042	5.32014e-14	1.84706e-13	UP
HS3ST1	2.44959	1.26918e-45	1.0666e-44	UP	3.2186	2.65858e-104	5.04341e-103	UP
CKS1B	1.24365	2.5595e-25	1.29949e-24	UP	1.038	5.91701e-19	2.49029e-18	UP
RNF112	2.46673	1.13108e-09	3.14919e-09	UP	-0.0459339	1	1	FALSE
ERICH5	2.42389	4.0784e-05	8.41292e-05	UP	-1.10099	0.390093	0.469744	FALSE
ERICH2	-0.494466	0.516972	0.575483	FALSE	-2.1416	0.0210055	0.033056	DOWN
ART1	4.69659	0.00781754	0.0127236	UP	3.18937	0.265261	0.332391	FALSE
TCEA3	-4.3943	0.0237846	0.0360573	DOWN	-4.27732	0.0229668	0.0358677	DOWN
RFPL1	0.495045	0.00111127	0.00200078	FALSE	-1.5119	4.46382e-17	1.74617e-16	DOWN
CTSS	1.37772	8.11572e-180	3.2534e-178	UP	1.66049	3.06103e-285	2.34684e-283	UP
CCDC116	1.66155	7.35588e-05	0.000148638	UP	0.244099	0.802608	0.85013	FALSE
CADPS2	2.63552	3.39225e-30	1.9809e-29	UP	2.50406	3.81852e-30	2.21354e-29	UP
CCDC114	0.14221	0.778916	0.819358	FALSE	-3.81353	5.17051e-07	1.25469e-06	DOWN
MTCL1	1.26748	2.80312e-31	1.69358e-30	UP	1.75395	1.43215e-62	1.60557e-61	UP
ATP1A4	2.67192	0.000459807	0.000861604	UP	1.36584	0.275963	0.344168	FALSE
ATP1A3	-1.96539	7.47457e-42	5.79236e-41	DOWN	-1.78882	1.65171e-41	1.2588e-40	DOWN
ATP1A2	-4.02457	1.13002e-40	8.5152e-40	DOWN	-0.571183	0.0564086	0.0827064	FALSE
NHEJ1	1.39293	5.01735e-37	3.45597e-36	UP	-0.376426	0.0227942	0.0356718	FALSE
SPHK2	1.29535	4.09647e-47	3.55385e-46	UP	0.169705	0.0978281	0.136851	FALSE
AIM1	-0.802748	2.64068e-34	1.71487e-33	FALSE	-1.80739	2.30717e-123	5.53089e-122	DOWN
CPEB1	0.189886	0.130901	0.174476	FALSE	-1.03409	2.27197e-09	6.38061e-09	DOWN
RHEBL1	0.230366	0.307785	0.372846	FALSE	-1.37073	4.13552e-06	9.3903e-06	DOWN
IFT80	-1.62788	8.68293e-51	8.0005e-50	DOWN	0.0653044	0.487211	0.569623	FALSE
CCDC150	2.20964	5.11636e-06	1.12671e-05	UP	1.8761	0.000790694	0.00148273	UP
C2orf74	-1.10944	1.22925e-17	4.86892e-17	DOWN	-0.575862	2.68435e-07	6.63489e-07	FALSE
SARDH	-1.68895	1.34474e-17	5.3189e-17	DOWN	-1.8975	2.48593e-20	1.08924e-19	DOWN
C11orf91	2.26562	0.000977762	0.00177172	UP	1.50027	0.0452257	0.0672223	FALSE
GDNF-AS1	-1.06993	0.0524633	0.0749816	FALSE	2.11202	1.49511e-08	3.99328e-08	UP
KISS1R	-0.178498	1	1	FALSE	-4.27804	0.0229668	0.0358677	DOWN
SP4	-1.30208	1.92987e-29	1.10333e-28	DOWN	-0.904179	2.81773e-16	1.06688e-15	FALSE
IGFBPL1	2.37252	3.55014e-12	1.11881e-11	UP	2.478	4.30395e-15	1.55561e-14	UP
KYNU	0.511301	1.66806e-21	7.57342e-21	FALSE	1.33435	7.73192e-203	3.45796e-201	UP
CREB5	2.29192	1.69081e-10	4.91047e-10	UP	1.45316	0.0009605	0.00178566	UP
CFH	0.692088	0.707207	0.754767	FALSE	3.39072	9.66775e-05	0.000196821	UP
PNP	1.2634	1.81569e-245	1.1129e-243	UP	1.12015	1.20752e-248	7.58095e-247	UP
CFD	1.11754	7.29472e-96	1.30725e-94	UP	-0.332809	2.42475e-13	8.20931e-13	FALSE
CFB	1.52692	1.08923e-06	2.50975e-06	UP	1.66258	1.17257e-10	3.51751e-10	UP
HAMP	3.37623	7.63585e-14	2.58713e-13	UP	4.86996	6.32855e-27	3.38874e-26	UP
LTBP1	-1.41692	2.17148e-12	6.89858e-12	DOWN	-1.70703	6.91733e-17	2.68887e-16	DOWN
SIDT1	-0.36038	0.315667	0.381384	FALSE	-1.31651	0.0178239	0.028336	DOWN
SIDT2	-1.10834	1.25493e-84	1.95664e-83	DOWN	-0.224889	1.49882e-05	3.26556e-05	FALSE
CDH24	0.354564	0.0263388	0.03967	FALSE	1.08723	7.04754e-12	2.23503e-11	UP
SIX3	-2.03002	6.0583e-17	2.33551e-16	DOWN	-2.02546	6.61972e-15	2.36996e-14	DOWN
KNDC1	2.37765	1.70451e-08	4.42529e-08	UP	0.703152	0.201639	0.261267	FALSE
HMG20B	-1.69943	2.08696e-247	1.30277e-245	DOWN	-0.370086	2.21635e-23	1.07159e-22	FALSE
GLT8D2	0.117449	0.872744	0.904891	FALSE	1.20451	0.00121939	0.00224314	UP
FBXO6	1.38121	3.22046e-61	3.54691e-60	UP	0.665497	6.03529e-11	1.83698e-10	FALSE
SYNJ2	-1.34363	0	0	DOWN	-0.316851	1.96662e-28	1.09427e-27	FALSE
CDH26	0.783499	0.0497463	0.0713366	FALSE	-1.26335	0.0231057	0.0360677	DOWN
CEP70	-1.32621	9.4435e-21	4.20078e-20	DOWN	-0.894582	8.70816e-09	2.36188e-08	FALSE
SYPL1	1.09218	1.66012e-95	2.95624e-94	UP	0.246017	2.18979e-06	5.08111e-06	FALSE
SYPL2	-1.98485	3.211e-52	3.03128e-51	DOWN	-0.872259	2.81098e-13	9.48259e-13	FALSE
NRXN3	-1.66242	0.00579667	0.00959889	DOWN	-0.4486	0.432999	0.514571	FALSE
NRXN2	2.16308	0.000669387	0.00123261	UP	0.430482	0.815842	0.861514	FALSE
MYADML2	1.28175	0.000173151	0.000338089	UP	0.538574	0.202006	0.261682	FALSE
XPNPEP2	-1.53731	0.0043403	0.00730609	DOWN	-0.604752	0.280733	0.349567	FALSE
PAPLN	-1.62739	2.84393e-186	1.19977e-184	DOWN	-0.881754	2.87257e-71	3.76604e-70	FALSE
KHDRBS3	1.75435	4.32705e-29	2.45354e-28	UP	0.314772	0.32426	0.398384	FALSE
KHDRBS2	-1.53813	0.00533238	0.00886652	DOWN	1.01275	0.0237306	0.0369848	UP
ZCCHC10	1.07748	8.08727e-28	4.43189e-27	UP	0.607325	3.15193e-10	9.24844e-10	FALSE
ADSSL1	-1.65041	1.97684e-14	6.84308e-14	DOWN	-2.62622	4.9192e-25	2.49286e-24	DOWN
FLT3	1.08642	0.0171366	0.0265696	UP	1.65773	2.31678e-05	4.97731e-05	UP
MKRN2OS	-1.88002	2.36746e-05	4.96903e-05	DOWN	-0.785967	0.0438706	0.06536	FALSE
CTSG	3.27504	0	0	UP	0.666678	3.45162e-27	1.86081e-26	FALSE
DPYSL5	3.08347	0.26681	0.327573	FALSE	4.82382	0.00427842	0.0073892	UP
DPYSL3	-1.404	6.67847e-47	5.77016e-46	DOWN	0.680367	8.47807e-18	3.40947e-17	FALSE
PTPRCAP	1.43229	0.00171621	0.00303061	UP	0.534883	0.215751	0.277778	FALSE
IGFBP3	-1.09622	4.57619e-44	3.70408e-43	DOWN	4.51661	0	0	UP
LRFN1	-0.418375	3.17957e-05	6.61608e-05	FALSE	-1.09566	1.51407e-10	4.50943e-10	DOWN
IGFBP6	1.44677	2.0599e-25	1.0493e-24	UP	1.66815	6.28222e-30	3.62781e-29	UP
IGFBP5	-2.78201	6.82454e-11	2.0251e-10	DOWN	3.99517	9.19175e-101	1.68047e-99	UP
CKLF	-0.0696806	0.673979	0.725945	FALSE	-1.42622	1.0952e-11	3.44438e-11	DOWN
DAW1	-0.88951	0.0897731	0.123051	FALSE	-2.89748	1.7941e-06	4.18456e-06	DOWN
GJA1	-1.99919	0.00388977	0.00659153	DOWN	2.55256	1.87023e-14	6.61176e-14	UP
GJA3	-0.542181	0.00121919	0.00218811	FALSE	1.01287	5.96067e-13	1.98335e-12	UP
ZNF114	1.2502	1.3924e-10	4.05915e-10	UP	-0.95072	0.000583834	0.00111034	FALSE
TMC1	-1.93275	2.26681e-10	6.54842e-10	DOWN	0.186912	0.47414	0.556964	FALSE
TMC3	-2.16174	9.8472e-07	2.27793e-06	DOWN	-3.13292	1.04891e-09	2.9984e-09	DOWN
PKLR	1.73302	0.00282864	0.00487392	UP	-0.256466	0.841989	0.884243	FALSE
TXNIP	3.98984	0	0	UP	3.41771	0	0	UP
TMEM200B	0.721599	0.316192	0.381964	FALSE	-2.33646	0.0276588	0.042635	DOWN
MLF1	-1.55479	2.6426e-76	3.6464e-75	DOWN	-0.712098	1.38191e-16	5.29501e-16	FALSE
RSPH1	-2.43541	0.029406	0.0439687	DOWN	0.8105	0.315823	0.389067	FALSE
FANCE	-1.34941	3.13854e-146	9.65356e-145	DOWN	-1.07944	1.22706e-132	3.20983e-131	DOWN
KCNE5	2.67236	2.39418e-09	6.51581e-09	UP	1.32192	0.0201108	0.031705	UP
TPBGL	2.08776	1.62441e-13	5.43086e-13	UP	2.56926	3.38364e-15	1.22671e-14	UP
ABCA12	0.490049	0.721976	0.768397	FALSE	1.93566	0.00256129	0.00454143	UP
PHACTR4	1.37754	4.75577e-103	9.31174e-102	UP	0.775089	1.14043e-29	6.53125e-29	FALSE
ASGR2	1.75153	0.000122762	0.000242612	UP	0.161117	0.904092	0.938912	FALSE
TMEM144	-0.466474	5.98179e-06	1.30741e-05	FALSE	-1.26967	1.40301e-20	6.19312e-20	DOWN
ITGA6	-1.15747	1.06909e-196	4.95503e-195	DOWN	0.239086	9.15588e-11	2.76054e-10	FALSE
LRFN4	1.23709	1.98427e-60	2.16149e-59	UP	0.373888	6.54165e-07	1.57752e-06	FALSE
SOWAHC	1.28629	9.97751e-103	1.94682e-101	UP	-0.642091	9.34478e-17	3.60801e-16	FALSE
FANCI	1.27777	5.76734e-15	2.04412e-14	UP	0.82857	9.008e-07	2.15201e-06	FALSE
GSDMC	4.82788	0.00457738	0.00766916	UP	4.10847	0.0413513	0.0618837	FALSE
HAS3	1.8556	8.41823e-27	4.48539e-26	UP	0.827372	6.20346e-05	0.000128543	FALSE
METTL1	-0.237914	0.0044502	0.00748126	FALSE	1.20323	1.40781e-59	1.50139e-58	UP
FER1L5	0.918596	0.13841	0.183603	FALSE	-2.05961	0.0292782	0.0449729	DOWN
DENND4C	-1.02398	1.69384e-156	5.68546e-155	DOWN	-0.88119	6.44866e-133	1.69489e-131	FALSE
VWA1	-2.79825	4.02399e-22	1.86096e-21	DOWN	-1.84746	1.14887e-11	3.60908e-11	DOWN
ZMAT1	-1.18626	6.37734e-12	1.98684e-11	DOWN	-1.07571	8.38492e-09	2.27755e-08	DOWN
MYBL1	2.59979	2.49169e-13	8.26995e-13	UP	0.691778	0.202373	0.262099	FALSE
SMOC1	0.847555	0.339111	0.40594	FALSE	2.68596	6.63697e-07	1.59958e-06	UP
MYBL2	-0.109179	0.692307	0.743227	FALSE	2.7584	4.49704e-41	3.38693e-40	UP
ITGB1BP1	-1.63851	0	0	DOWN	-0.155293	4.54623e-06	1.02864e-05	FALSE
UFSP1	-0.476006	0.111526	0.150226	FALSE	-1.08944	0.00113898	0.00210196	DOWN
ZAP70	-1.66019	7.20855e-21	3.21506e-20	DOWN	-0.788314	1.55428e-06	3.64462e-06	FALSE
PHLDA2	1.37182	1.34983e-73	1.78538e-72	UP	-0.0736408	0.422877	0.503788	FALSE
NEMP1	0.0818037	0.149008	0.193563	FALSE	1.33309	5.32715e-203	2.38889e-201	UP
CPLX3	2.55567	0.000483288	0.000903102	UP	0.0441467	1	1	FALSE
CPLX4	4.94162	0.00271556	0.00469006	UP	2.67993	0.510174	0.576575	FALSE
PBX4	-1.13647	2.81998e-09	7.64269e-09	DOWN	1.91473	9.51209e-74	1.2908e-72	UP
HIST1H4C	2.89242	0.000219647	0.00042432	UP	-3.14924	0.265261	0.332391	FALSE
NSUN7	5.42921	0.000237928	0.000457857	UP	3.86907	0.0755907	0.108051	FALSE
FAM71F2	2.84824	1.33008e-53	1.29988e-52	UP	1.27594	4.38354e-07	1.06965e-06	UP
ACRV1	2.23928	0.000407083	0.000766714	UP	0.231705	1	1	FALSE
ERGIC1	-1.17776	3.04489e-225	1.68335e-223	DOWN	-0.688205	3.60837e-80	5.3126e-79	FALSE
B3GAT2	3.08635	0.26681	0.327573	FALSE	5.28999	0.000540624	0.00103182	UP
CALM2	-1.17336	2.14492e-236	1.25992e-234	DOWN	0.136732	7.12102e-05	0.00014677	FALSE
TTC30B	-1.16674	1.25982e-24	6.28129e-24	DOWN	-0.62853	4.21351e-09	1.16465e-08	FALSE
GSDMB	-0.404116	0.000477044	0.000891791	FALSE	-1.01178	6.62678e-17	2.57774e-16	DOWN
DLGAP2	-1.03211	0.00434038	0.00730609	DOWN	0.200721	0.563501	0.629657	FALSE
DLGAP3	1.4718	0.0150085	0.0234462	UP	1.54775	0.00136307	0.00249449	UP
DLGAP5	-1.16082	0.0783049	0.108314	FALSE	2.88693	8.91944e-19	3.7294e-18	UP
MBNL2	-1.77312	1.34084e-20	5.93795e-20	DOWN	-2.10879	3.58267e-22	1.6668e-21	DOWN
MBNL3	-1.35348	2.3323e-22	1.08873e-21	DOWN	-0.00322372	0.980128	1	FALSE
PLK3	-0.0818481	0.0542166	0.0773536	FALSE	1.36132	6.27659e-250	4.00091e-248	UP
SEMA7A	-1.12328	1.52024e-227	8.48775e-226	DOWN	-0.889066	1.75881e-182	6.77344e-181	FALSE
PLK2	1.984	1.62756e-20	7.18515e-20	UP	0.722955	0.00225447	0.00402486	FALSE
HIST1H4H	2.96115	9.35249e-56	9.41762e-55	UP	0.362399	0.419856	0.500476	FALSE
BRD8	1.1101	1.02509e-90	1.71698e-89	UP	-0.118037	0.0938093	0.131761	FALSE
BRD2	1.03488	7.01885e-183	2.89605e-181	UP	0.00777237	0.817888	0.863182	FALSE
PTPN13	0.129458	0.638104	0.693085	FALSE	4.04806	3.0643e-137	8.38499e-136	UP
MYCBP	-0.550295	1.31058e-12	4.20945e-12	FALSE	1.22297	4.0135e-81	5.97251e-80	UP
GALR2	2.19656	7.24615e-05	0.00014649	UP	0.0652704	1	1	FALSE
GALR1	1.21032	7.43372e-05	0.000150139	UP	-0.198601	0.678056	0.739338	FALSE
AKT3	-2.00911	8.9103e-291	7.07679e-289	DOWN	-0.40516	3.20072e-15	1.1614e-14	FALSE
CH25H	5.21032	5.52121e-15	1.95935e-14	UP	4.49949	8.87854e-11	2.67983e-10	UP
C16orf74	-1.75259	3.71468e-21	1.66998e-20	DOWN	-0.525144	0.00210825	0.00378166	FALSE
CSF2RA	0.97641	2.70076e-06	6.06112e-06	FALSE	-2.88427	5.69091e-17	2.21784e-16	DOWN
DMD	1.99753	8.41677e-05	0.000169246	UP	0.797591	0.207975	0.268681	FALSE
C16orf71	-0.452807	0.0238363	0.036126	FALSE	-1.94951	2.75824e-13	9.31564e-13	DOWN
IRS1	-1.88135	4.96688e-121	1.16863e-119	DOWN	2.08784	0	0	UP
NPTX2	-1.11632	8.93836e-19	3.69617e-18	DOWN	-0.190074	0.156137	0.207249	FALSE
NPTX1	-2.13291	1.47891e-268	1.03812e-266	DOWN	-1.26347	3.14438e-119	7.176e-118	DOWN
OLAH	1.69688	0.000201144	0.000390046	UP	0.218814	0.8932	0.929109	FALSE
NDRG2	1.59332	1.67908e-143	5.00088e-142	UP	3.59191	0	0	UP
ZSCAN2	-1.24003	7.51825e-32	4.59986e-31	DOWN	-0.79325	1.01212e-13	3.47619e-13	FALSE
DNAJB13	0.292125	0.371842	0.441188	FALSE	1.01858	0.0010551	0.00195323	UP
HLA-DQB1	-0.030942	0.799043	0.838588	FALSE	-1.8886	3.44175e-37	2.37496e-36	DOWN
HOXA2	1.91226	0.00513519	0.00855882	UP	2.39097	0.00051131	0.000978791	UP
CISD3	1.15226	2.97582e-23	1.42773e-22	UP	0.170147	0.183341	0.239932	FALSE
CISD1	0.567193	4.42175e-09	1.18716e-08	FALSE	1.12151	6.34749e-32	3.84851e-31	UP
MRC1	4.19949	0.0237846	0.0360573	UP	5.47126	0.000204944	0.000406831	UP
TSHZ2	-1.61232	9.64314e-12	2.98014e-11	DOWN	0.340681	0.084488	0.119689	FALSE
FOXS1	-4.56944	0.013537	0.0212695	DOWN	-1.77702	0.144969	0.193521	FALSE
BCL9L	-1.06927	2.86224e-146	8.81976e-145	DOWN	0.228825	1.30823e-07	3.30024e-07	FALSE
LPAR6	-0.0546329	0.295095	0.358914	FALSE	1.38849	2.32788e-203	1.04673e-201	UP
PSD	-0.694338	2.40544e-06	5.41056e-06	FALSE	-1.56749	1.21274e-18	5.04662e-18	DOWN
NPTXR	-0.474407	3.71149e-19	1.55607e-18	FALSE	-1.42603	5.57275e-114	1.20721e-112	DOWN
MYO1G	-0.219498	0.0135193	0.0212695	FALSE	-1.61268	1.1465e-51	1.08624e-50	DOWN
MYO1D	0.991765	1.18019e-06	2.71379e-06	FALSE	1.43399	1.09661e-14	3.89751e-14	UP
MYO1C	1.42001	3.77745e-154	1.24811e-152	UP	0.675338	2.60431e-35	1.71257e-34	FALSE
MYO1B	-0.00633558	0.899702	0.928728	FALSE	1.51893	0	0	UP
MYO1A	1.09291	4.7743e-05	9.80062e-05	UP	1.24627	0.000402742	0.000777762	UP
CHST1	-2.50008	1.89793e-17	7.45813e-17	DOWN	-1.36124	2.28804e-05	4.91899e-05	DOWN
PGBD5	0.0675242	0.528315	0.586373	FALSE	1.00564	3.06485e-25	1.56219e-24	UP
CTPS1	0.976768	9.60145e-62	1.0644e-60	FALSE	1.36725	4.56893e-124	1.10645e-122	UP
LY6G6C	4.04805	3.31898e-08	8.46101e-08	UP	0.926419	0.705493	0.761815	FALSE
HOXA13	-1.19684	3.24264e-17	1.26192e-16	DOWN	-1.65919	6.49977e-24	3.20121e-23	DOWN
HOXA11	-0.359548	1.03723e-08	2.72593e-08	FALSE	-1.74678	1.17827e-73	1.59632e-72	DOWN
HIST2H2AA4	1.40661	9.1485e-05	0.000182959	UP	0.785247	0.0515337	0.0759336	FALSE
ADCY8	-2.10085	0	0	DOWN	-1.42654	4.74252e-297	3.83016e-295	DOWN
LGALS9	2.13426	0	0	UP	1.0717	1.78222e-185	6.97666e-184	UP
LGALS2	-0.0841424	0.904878	0.93329	FALSE	2.33516	6.08356e-10	1.76082e-09	UP
LGALS4	1.92665	0.0133765	0.0211091	UP	0.4484	0.815842	0.861514	FALSE
EIF2AK2	1.55864	1.39695e-86	2.24427e-85	UP	1.09098	1.87829e-45	1.56637e-44	UP
HN1	1.1689	2.18452e-34	1.42246e-33	UP	1.3023	6.38896e-30	3.6869e-29	UP
EREG	2.36035	1.37804e-104	2.73618e-103	UP	4.84787	0	0	UP
MYO19	1.20982	1.49866e-103	2.948e-102	UP	0.14262	0.0190011	0.0300781	FALSE
MYO16	2.46105	0.000452258	0.000847859	UP	-0.506209	0.776266	0.825852	FALSE
HILPDA	-3.00274	0	0	DOWN	-2.27094	7.34839e-259	4.9496e-257	DOWN
LOXHD1	-2.01976	1.40024e-125	3.5093e-124	DOWN	0.560445	1.62129e-21	7.39403e-21	FALSE
KIAA1524	1.83125	4.97319e-10	1.41302e-09	UP	2.38949	7.38071e-17	2.86564e-16	UP
LRRC23	-1.25009	3.06757e-18	1.24178e-17	DOWN	-1.51883	1.29155e-11	4.04814e-11	DOWN
LRRC20	-0.152393	0.664729	0.71717	FALSE	-1.01825	0.00173716	0.00314074	DOWN
LOX	1.56046	7.77848e-84	1.19301e-82	UP	-0.356029	0.00568093	0.00966496	FALSE
LRRC28	-3.09405	0	0	DOWN	-1.44859	0	0	DOWN
GCNT4	1.87568	3.00342e-47	2.61228e-46	UP	-0.436199	0.026552	0.0411079	FALSE
NXN	-1.47863	4.42679e-109	9.26831e-108	DOWN	-0.473799	2.74588e-18	1.12465e-17	FALSE
LPCAT4	-1.07804	9.51857e-60	1.02695e-58	DOWN	-1.73501	3.64151e-132	9.45145e-131	DOWN
ALOX5	-3.24389	8.53075e-89	1.39975e-87	DOWN	0.336372	0.00115834	0.0021358	FALSE
CALCRL	1.26861	0.330859	0.39696	FALSE	5.00836	1.20036e-15	4.43195e-15	UP
CNIH2	1.33014	0.0102193	0.0163572	UP	1.17976	0.0470852	0.0697122	FALSE
PIGW	1.08753	3.10821e-31	1.87524e-30	UP	0.518922	1.77953e-05	3.85595e-05	FALSE
TAX1BP3	-1.34449	1.7214e-96	3.11454e-95	DOWN	-0.215898	0.000318119	0.000620827	FALSE
OLR1	-1.41707	7.37065e-106	1.48794e-104	DOWN	1.68666	0	0	UP
RHPN2	0.526298	0.117933	0.158377	FALSE	-1.30805	0.0078439	0.0131142	DOWN
CCDC175	-	-	-	-	5.06929	0.00148671	0.00270469	UP
LINC01272	0.239022	0.375219	0.444664	FALSE	1.64664	4.46725e-15	1.61428e-14	UP
PDK1	-1.69395	4.54356e-142	1.32523e-140	DOWN	-0.877168	1.10512e-65	1.31328e-64	FALSE
RGL1	0.823758	8.16731e-18	3.25941e-17	FALSE	1.29665	7.62241e-46	6.41771e-45	UP
PDK3	-2.23845	0	0	DOWN	-0.356871	6.68819e-17	2.60102e-16	FALSE
PDK4	0.903745	0.194525	0.24758	FALSE	2.16267	2.39241e-05	5.13382e-05	UP
PTGS2	3.25591	2.15527e-225	1.19936e-223	UP	2.66992	3.63707e-219	1.84481e-217	UP
PECR	-1.15117	4.52526e-11	1.35566e-10	DOWN	-1.21083	3.98182e-13	1.33452e-12	DOWN
SUN1	-1.14526	9.05248e-133	2.41547e-131	DOWN	-0.662189	6.30083e-55	6.31107e-54	FALSE
PPP2R3B	0.272893	0.458322	0.530549	FALSE	-1.22784	0.0108148	0.017746	DOWN
ZFAND1	-1.24215	8.11034e-70	1.01782e-68	DOWN	-0.899789	2.10928e-50	1.94416e-49	FALSE
SLC39A12	-4.58206	0.013537	0.0212695	DOWN	-4.46484	0.0129411	0.0209437	DOWN
SLC39A14	-0.408305	2.73154e-22	1.27124e-21	FALSE	1.90111	0	0	UP
MIR1-1HG	-3.34895	6.81156e-30	3.94898e-29	DOWN	-3.82154	3.20169e-34	2.05345e-33	DOWN
ARHGAP23	0.689418	2.43873e-31	1.47659e-30	FALSE	1.3965	3.35555e-141	9.43013e-140	UP
ARHGAP21	1.0479	2.63273e-114	5.86026e-113	UP	0.371356	6.34352e-14	2.19777e-13	FALSE
ARHGAP27	1.77541	3.85332e-297	3.14911e-295	UP	0.432193	5.49461e-16	2.05517e-15	FALSE
ARHGAP24	-0.857318	0.225049	0.282242	FALSE	4.1885	2.75973e-38	1.94549e-37	UP
HHAT	-1.08079	8.06105e-05	0.000162363	DOWN	-0.713638	0.000936636	0.00174402	FALSE
DDIT4	0.0534947	0.166518	0.21448	FALSE	-1.92657	7.56905344948877e-313	6.88122088738473e-311	DOWN
COL19A1	-4.31931	1.66617e-17	6.56113e-17	DOWN	-0.598974	0.0513246	0.0756411	FALSE
ATG2A	0.0983271	0.0417826	0.0611186	FALSE	1.12622	2.88927e-112	6.07696e-111	UP
BMP7	-1.46066	6.82154e-25	3.42027e-24	DOWN	-2.37266	5.05625e-52	4.83453e-51	DOWN
BMP4	1.18188	0.00273154	0.00471621	UP	2.96414	4.22511e-20	1.83821e-19	UP
BMP1	-1.6005	8.66447e-285	6.51453e-283	DOWN	-0.942601	8.17326e-136	2.20744e-134	FALSE
NDUFAF4	1.15184	7.93546e-69	9.84195e-68	UP	0.221886	0.00568451	0.00967006	FALSE
MTURN	-2.31407	1.84505e-96	3.3347e-95	DOWN	0.363146	4.20339e-06	9.53789e-06	FALSE
SSFA2	-0.390185	3.1541e-17	1.22803e-16	FALSE	-1.07056	3.79542e-152	1.17807e-150	DOWN
GOLGA8R	-0.567937	0.00205495	0.00360133	FALSE	-1.07511	3.97002e-10	1.15998e-09	DOWN
GOLGA8O	-0.423024	0.0116717	0.0185347	FALSE	-1.01285	8.36922e-07	2.0043e-06	DOWN
GOLGA8N	-1.13149	4.65711e-51	4.30046e-50	DOWN	-1.7306	1.36589e-120	3.16937e-119	DOWN
FOXM1	0.375601	0.376643	0.446258	FALSE	1.8736	7.97856e-09	2.17001e-08	UP
RASSF8	0.309519	0.00030031	0.000573208	FALSE	1.59065	9.85064e-129	2.50206e-127	UP
ZNF519	0.459536	0.30543	0.370312	FALSE	-1.20471	0.0177989	0.0283016	DOWN
RASSF7	-1.1804	4.94735e-18	1.98799e-17	DOWN	-0.310054	0.00290129	0.00511321	FALSE
TMPRSS11A	2.71483	0.00608434	0.0100487	UP	4.20738	5.78479e-07	1.39967e-06	UP
RSAD2	7.47888	0	0	UP	4.48751	0	0	UP
CHD5	3.69373	4.13668e-34	2.67816e-33	UP	0.737969	0.251908	0.319046	FALSE
CHD7	0.333475	1.42413e-12	4.56893e-12	FALSE	1.02255	3.60528e-116	8.01885e-115	UP
PINLYP	0.604179	1.96194e-60	2.13854e-59	FALSE	1.45452	0	0	UP
CAP2	1.03218	2.48867e-09	6.76537e-09	UP	1.46387	2.53478e-14	8.90437e-14	UP
NPC2	0.167353	1.05058e-05	2.25741e-05	FALSE	1.03938	1.02783e-146	3.04812e-145	UP
CHRFAM7A	-1.03389	0.0663981	0.0934335	FALSE	-1.23408	0.0107621	0.01767	DOWN
SNCB	-2.55478	2.76294e-148	8.65569e-147	DOWN	-0.399443	4.80857e-09	1.32297e-08	FALSE
DRAXIN	-0.849484	5.93414e-06	1.29767e-05	FALSE	-3.80654	7.7564e-55	7.75035e-54	DOWN
BHLHA15	5.44514	0.000166711	0.00032604	UP	2.67993	0.510174	0.576575	FALSE
ATP10D	1.24968	1.3515e-79	1.94582e-78	UP	0.0121109	0.900059	0.935366	FALSE
TTC9	-0.131755	0.261319	0.323432	FALSE	2.0693	1.21324e-130	3.11973e-129	UP
TTC8	-1.29355	5.19297e-58	5.43959e-57	DOWN	-0.365542	1.28461e-07	3.24213e-07	FALSE
CAPS	-1.69942	6.30051e-44	5.07068e-43	DOWN	-1.3469	3.39312e-23	1.63201e-22	DOWN
STC1	-1.68072	4.54824e-219	2.41199e-217	DOWN	1.1738	1.17882e-244	7.08014e-243	UP
CHDH	1.7628	0.00722165	0.0118381	UP	2.03909	0.00232935	0.00415273	UP
EFHC1	-1.46649	4.87517e-29	2.75646e-28	DOWN	-1.09997	8.90803e-17	3.44578e-16	DOWN
CAPG	-0.975193	1.191e-150	3.85243e-149	FALSE	-1.36424	1.16606e-306	1.03742e-304	DOWN
STC2	0.0340927	0.743642	0.788974	FALSE	-1.30062	3.98276e-28	2.19844e-27	DOWN
MPG	-1.14959	1.09301e-87	1.77281e-86	DOWN	-0.729861	1.80319e-52	1.73911e-51	FALSE
ABCG4	0.598955	0.318535	0.38452	FALSE	-2.01937	0.00649895	0.0109837	DOWN
PRDM11	1.00847	0.000959179	0.00173881	UP	-0.281411	0.429218	0.510611	FALSE
HNF4G	1.49802	1.67063e-30	9.83713e-30	UP	2.17792	8.57207e-63	9.64909e-62	UP
PRKCZ	-1.464	1.44474e-22	6.78906e-22	DOWN	-2.58111	4.55757e-43	3.58847e-42	DOWN
SPC25	-1.12141	0.394419	0.464834	FALSE	3.12905	4.41927e-06	1.00086e-05	UP
SGSM1	-0.242292	0.0337386	0.0500268	FALSE	-1.55686	5.40284e-31	3.20796e-30	DOWN
GRASP	-1.86363	4.80949e-40	3.57793e-39	DOWN	0.886343	3.70786e-21	1.66678e-20	FALSE
AKR1B10	0.18664	1	1	FALSE	2.28397	0.0149822	0.0240134	UP
BTG2	-0.249858	2.96537e-08	7.59158e-08	FALSE	1.66639	0	0	UP
SOSTDC1	-1.38328	0.147309	0.191866	FALSE	-2.33316	0.0276588	0.042635	DOWN
SLA2	2.00551	0.00675126	0.0110981	UP	-0.248621	1	1	FALSE
CPT1C	-1.34922	0.000490618	0.000916395	DOWN	-1.79174	1.60647e-05	3.49415e-05	DOWN
SRD5A2	2.44669	0.00212542	0.0037175	UP	-0.83334	0.705493	0.761815	FALSE
HELLS	1.26965	0.000131187	0.0002589	UP	2.44907	1.35404e-13	4.63332e-13	UP
FAM49A	-1.64485	4.80553e-93	8.29542e-92	DOWN	-1.28697	1.44849e-65	1.71397e-64	DOWN
C15orf48	-2.12525	3.09009e-09	8.35464e-09	DOWN	-0.219052	0.373942	0.45262	FALSE
C10orf91	1.03383	0.00245994	0.00427695	UP	0.720667	0.0282998	0.0435343	FALSE
ATP6V0D2	0.33816	8.63555e-09	2.27941e-08	FALSE	-2.39056	1.71066e-102	3.1942e-101	DOWN
FHOD3	-0.888187	5.21573e-06	1.14754e-05	FALSE	-1.05182	9.70819e-08	2.4689e-07	DOWN
ADH6	-1.76945	0.0302013	0.045078	DOWN	1.26587	0.0126696	0.0206045	UP
GJC2	2.32973	2.29342e-09	6.24964e-09	UP	0.153653	0.862223	0.902246	FALSE
GJC1	1.38756	1.22328e-61	1.35434e-60	UP	0.548022	3.56319e-08	9.29022e-08	FALSE
STAMBPL1	2.18262	4.33513e-05	8.93051e-05	UP	1.9745	0.00074339	0.00139875	UP
COL17A1	2.91868	2.16803e-05	4.56915e-05	UP	1.85976	0.0463172	0.0686852	FALSE
MANEA	-1.02691	6.41429e-73	8.43128e-72	DOWN	-0.486032	4.52549e-09	1.24798e-08	FALSE
KCNK4	2.5457	0.00158741	0.00281344	UP	0.0453147	1	1	FALSE
KCNK5	1.5197	1.33914e-16	5.09085e-16	UP	-0.858163	0.00064778	0.00122648	FALSE
KCNK1	0.520294	0.266235	0.327573	FALSE	1.53194	7.05344e-05	0.000145431	UP
KCNK3	-2.06063	6.63126e-212	3.34869e-210	DOWN	0.33782	2.38064e-09	6.67453e-09	FALSE
BEX5	2.28458	2.12356e-05	4.48212e-05	UP	2.54173	1.49564e-06	3.51256e-06	UP
BEX4	-2.05731	6.34281e-180	2.55479e-178	DOWN	-1.43905	6.04859e-92	1.02267e-90	DOWN
BEX3	-1.55956	3.79203e-178	1.49883e-176	DOWN	-0.955594	2.39311e-67	2.91252e-66	FALSE
BEX2	-0.972804	0.00626221	0.0103277	FALSE	-3.79367	1.34597e-10	4.02245e-10	DOWN
BEX1	-2.43146	1.83011e-175	7.03637e-174	DOWN	-3.20748	9.01457e-251	5.76829e-249	DOWN
TMEM163	1.52825	0.00210328	0.00368222	UP	-0.69978	0.337825	0.412809	FALSE
TMEM169	-1.19997	8.65143e-07	2.00846e-06	DOWN	-0.384549	0.0975614	0.136489	FALSE
VWDE	-2.41426	1.71027e-09	4.7022e-09	DOWN	-2.42178	1.22738e-07	3.10051e-07	DOWN
GRIN2C	0.569893	0.0430165	0.0623307	FALSE	-1.61995	0.000609345	0.00115727	DOWN
GNA14	1.35587	0.013671	0.0214697	UP	1.07427	0.0752838	0.107974	FALSE
MFGE8	-1.51597	6.55155e-115	1.46798e-113	DOWN	-1.9258	7.08162e-167	2.42922e-165	DOWN
DBN1	-1.72516	0	0	DOWN	0.606434	1.18269e-48	1.0539e-47	FALSE
ABCG1	-1.65894	2.67724e-186	1.13227e-184	DOWN	-0.792469	3.72297e-89	6.09037e-88	FALSE
PPP4R4	-0.465359	0.207122	0.262129	FALSE	2.52971	1.05478e-27	5.77059e-27	UP
WEE2	-0.847744	0.175914	0.225826	FALSE	-2.432	0.000850812	0.00159104	DOWN
DAZL	-1.81219	0.00539458	0.00896113	DOWN	4.10878	3.26467e-63	3.71762e-62	UP
TAS2R14	4.00162	0.0424372	0.0615387	FALSE	4.49392	0.0129411	0.0209437	UP
MACROD2	-1.17915	0.00345159	0.00588971	DOWN	-0.0621212	0.889029	0.925406	FALSE
MACROD1	-0.728483	4.10437e-14	1.40468e-13	FALSE	-1.41085	4.28011e-39	3.07994e-38	DOWN
FAM156B	-1.14355	7.71319e-19	3.19814e-18	DOWN	-0.623852	1.04152e-05	2.29873e-05	FALSE
AKAP5	-1.55732	1.29113e-08	3.37695e-08	DOWN	-0.068692	0.809549	0.856337	FALSE
ZBTB32	1.548	7.47629e-08	1.86488e-07	UP	-0.597973	0.159644	0.211481	FALSE
CYP26A1	5.17784	0.000991608	0.00179412	UP	3.1936	0.265261	0.332391	FALSE
PSTK	-0.122473	0.647084	0.700769	FALSE	-1.29813	6.67181e-07	1.60751e-06	DOWN
TUBE1	-1.18163	7.24575e-62	8.06423e-61	DOWN	-1.49123	4.063e-89	6.64009e-88	DOWN
NOVA2	-2.45811	6.70377e-32	4.10748e-31	DOWN	-0.664773	1.76121e-05	3.81824e-05	FALSE
NOVA1	-	-	-	-	4.80966	0.00427842	0.0073892	UP
LOC730183	1.09697	7.854e-06	1.70429e-05	UP	0.625079	0.00792685	0.0132462	FALSE
MCF2L	2.01572	0.00286513	0.00492876	UP	2.34771	0.000588361	0.00111856	UP
TMEM132E	2.59043	0.511207	0.569478	FALSE	6.80448	1.44354e-10	4.30321e-10	UP
TMEM132A	-1.91848	2.99344e-198	1.39121e-196	DOWN	-0.0971425	0.0601099	0.0876851	FALSE
PMFBP1	1.46086	2.86819e-07	6.87659e-07	UP	1.58189	1.81898e-07	4.55279e-07	UP
TMEM132B	4.71804	0.00457738	0.00766916	UP	-	-	-	-
B4GALNT2	4.39469	0.013537	0.0212695	UP	-	-	-	-
CETN3	-1.64448	1.02047e-45	8.59297e-45	DOWN	-0.0600481	0.543621	0.610313	FALSE
PCLO	-0.0243519	0.767956	0.810956	FALSE	-1.21906	3.2472e-32	1.97817e-31	DOWN
DIO1	1.34228	0.00282576	0.00486995	UP	0.0969157	1	1	FALSE
VSX2	4.94557	0.00271556	0.00469006	UP	-	-	-	-
CCL21	-1.41471	0.0301551	0.0450251	DOWN	-1.48552	0.0320141	0.0489764	DOWN
CCL20	-1.04761	1.05231e-46	9.06415e-46	DOWN	1.32549	7.01981e-221	3.61575e-219	UP
CCL23	1.33802	0.00100456	0.00181678	UP	0.778104	0.123619	0.169494	FALSE
CCL26	2.1571	4.61364e-05	9.48693e-05	UP	3.66396	1.77111e-24	8.83274e-24	UP
ALPK1	-1.10112	6.31058e-68	7.69136e-67	DOWN	-0.460578	4.69624e-18	1.90657e-17	FALSE
ALPK3	-0.78696	1.37324e-93	2.38513e-92	FALSE	-3.11383	0	0	DOWN
ALPK2	-0.415423	0.501991	0.569478	FALSE	-5.82094	1.77468e-05	3.84595e-05	DOWN
C8orf46	3.37036	0.000164147	0.000321286	UP	-2.65346	0.510174	0.576575	FALSE
MAP3K8	0.119351	0.156023	0.202008	FALSE	1.24451	1.76962e-104	3.36855e-103	UP
TP53I3	2.22458	4.28078e-51	3.95511e-50	UP	1.07203	7.12882e-09	1.94398e-08	UP
CUX2	-0.860229	3.04247e-07	7.28307e-07	FALSE	1.69428	3.2145e-41	2.42979e-40	UP
MAP3K9	0.265994	0.0344417	0.0509845	FALSE	2.15874	2.49338e-114	5.41545e-113	UP
FSIP2	-1.1695	0.000163436	0.000319969	DOWN	0.526319	0.108977	0.150962	FALSE
MB	-4.58255	0	0	DOWN	-3.30292	3.57209461943221e-321	3.41547580970054e-319	DOWN
DZANK1	-1.46219	3.65426e-16	1.36406e-15	DOWN	-0.30591	0.0479546	0.0709363	FALSE
C1orf101	-1.02559	2.02634e-08	5.24152e-08	DOWN	0.434696	0.00304765	0.0053581	FALSE
SLC18A1	2.01618	0.00437166	0.00735508	UP	2.63486	0.000260003	0.000511189	UP
ASAP3	0.946262	0.0154151	0.0240436	FALSE	-2.30278	0.000850843	0.00159104	DOWN
CUEDC1	2.62414	1.8425e-142	5.4208e-141	UP	0.49925	0.000663136	0.00125342	FALSE
TRIM45	-1.6087	2.23607e-12	7.10244e-12	DOWN	-2.55601	1.57921e-18	6.55196e-18	DOWN
IGF2	0.984189	0.112474	0.151431	FALSE	1.59084	0.00477819	0.00819871	UP
GPAT3	2.34966	0	0	UP	-0.253661	1.91448e-06	4.45658e-06	FALSE
PRR29	0.580798	0.199364	0.253069	FALSE	-2.55765	0.00128982	0.00236563	DOWN
RNF152	0.203545	0.883633	0.914445	FALSE	-2.3441	0.0276588	0.042635	DOWN
LIMD2	0.453831	6.10577e-07	1.43361e-06	FALSE	1.96238	9.7451e-189	3.91617e-187	UP
SUGCT	-1.91081	0.002821	0.00486323	DOWN	-0.34996	0.479802	0.562938	FALSE
LDLR	1.37546	7.28769e-295	5.89884e-293	UP	-1.58946	7.04129e-242	4.15411e-240	DOWN
INMT	-0.185753	0.889585	0.919872	FALSE	-2.32724	0.0104237	0.0171396	DOWN
TPCN1	-1.70291	1.30642e-176	5.04582e-175	DOWN	-0.16018	7.55068e-05	0.000155375	FALSE
TRPV1	-1.61216	1.92049e-123	4.62806e-122	DOWN	-0.0279781	0.671797	0.733426	FALSE
SPAG16	-2.51129	1.25861e-11	3.87477e-11	DOWN	-1.89358	2.67564e-06	6.1646e-06	DOWN
C16orf58	-0.691097	3.40927e-49	3.06454e-48	FALSE	-1.07027	1.45463e-145	4.26069e-144	DOWN
TRPV3	0.259772	0.440429	0.512501	FALSE	-1.27597	0.00561142	0.00955371	DOWN
MRAP2	-0.911643	6.16639e-10	1.74146e-09	FALSE	-1.26153	4.44934e-16	1.66908e-15	DOWN
CDK5RAP3	-1.03025	2.57625e-125	6.40918e-124	DOWN	-0.86802	4.97932e-136	1.3492e-134	FALSE
REG4	-4.89448	0.00271556	0.00469006	DOWN	-4.77591	0.00427842	0.0073892	DOWN
PRKCDBP	-1.99276	1.26759e-14	4.43053e-14	DOWN	-0.475378	0.0537976	0.0790384	FALSE
GFI1B	-2.56871	0.0197165	0.0303277	DOWN	-0.700856	0.438826	0.520219	FALSE
PTEN	-0.915756	2.00649e-145	6.09403e-144	FALSE	-1.269	3.34586e-278	2.46306e-276	DOWN
FAM216B	-0.987369	4.10309e-65	4.81359e-64	FALSE	-1.01992	3.96008e-68	4.89115e-67	DOWN
P2RY8	2.66473	9.67825e-17	3.70339e-16	UP	1.19102	0.0105676	0.0173677	UP
STS	1.98356	5.67582e-35	3.75656e-34	UP	1.70849	1.14018e-23	5.57754e-23	UP
P2RY6	0.637922	1.03952e-05	2.23394e-05	FALSE	2.173	5.69138e-63	6.43695e-62	UP
P2RY4	-0.696468	0.278626	0.340771	FALSE	-1.96579	0.00858961	0.014292	DOWN
HOXB13	2.23641	7.63394e-05	0.000154017	UP	-0.366019	0.709132	0.765198	FALSE
HVCN1	-1.79955	4.54069e-65	5.31591e-64	DOWN	-2.5876	2.97458e-97	5.23683e-96	DOWN
CTSZ	0.554473	7.21326e-49	6.44281e-48	FALSE	1.14268	6.50491e-236	3.66855e-234	UP
RND1	1.12865	0.0172282	0.0267018	UP	-1.22612	0.0645291	0.0935417	FALSE
RND3	1.28656	5.88278e-255	3.81299e-253	UP	0.938825	9.91718e-142	2.81077e-140	FALSE
HDAC11	0.198165	0.183229	0.234183	FALSE	-1.72096	2.62283e-20	1.14862e-19	DOWN
GTSE1	2.12549	1.29891e-06	2.97827e-06	UP	3.05523	1.1208e-17	4.48131e-17	UP
LIF	-1.46213	9.17694e-90	1.51904e-88	DOWN	0.848778	2.00966e-89	3.30056e-88	FALSE
LRRC43	3.59136	6.84184e-07	1.59977e-06	UP	0.986131	0.440852	0.52158	FALSE
MMP23B	4.85464	0.00271556	0.00469006	UP	2.6848	0.510174	0.576575	FALSE
GPATCH4	1.28485	1.70785e-94	3.00955e-93	UP	0.854489	2.60487e-40	1.92867e-39	FALSE
B3GNT4	2.13829	4.76043e-11	1.42359e-10	UP	-0.221765	0.650813	0.714221	FALSE
DPYS	4.49277	2.57912e-128	6.66122e-127	UP	3.45681	1.35847e-42	1.05661e-41	UP
FNDC8	-0.238485	0.337248	0.404024	FALSE	-1.70531	9.43549e-10	2.70373e-09	DOWN
B3GNT3	0.795744	0.197699	0.251295	FALSE	-2.33859	0.0276588	0.042635	DOWN
FNDC7	2.2949	2.77664e-19	1.17167e-18	UP	-0.635609	0.222272	0.285247	FALSE
B3GNT8	-0.726931	1.47482e-20	6.52104e-20	FALSE	-1.77567	1.97208e-102	3.6782e-101	DOWN
FNDC1	-1.03852	7.75557e-06	1.68336e-05	DOWN	0.354352	0.079856	0.113669	FALSE
ADRA2B	-3.14622	1.00931e-123	2.4392e-122	DOWN	-0.30779	0.00154474	0.0028072	FALSE
FGFR3	1.0523	0.000146873	0.000288846	UP	-0.413382	0.209131	0.269881	FALSE
TEX22	1.21039	5.67298e-08	1.42558e-07	UP	-0.401032	0.172915	0.227378	FALSE
ESPN	0.253773	0.256331	0.317728	FALSE	-4.13331	2.76209e-19	1.17286e-18	DOWN
CTSW	-2.73456	2.2577e-52	2.13866e-51	DOWN	-0.869769	2.22998e-07	5.54065e-07	FALSE
PSRC1	-1.00721	2.28573e-11	6.93964e-11	DOWN	-0.183389	0.192123	0.250144	FALSE
HLA-DRB5	-0.0768298	0.214144	0.270187	FALSE	-1.18476	9.78463e-85	1.5143e-83	DOWN
CCDC153	3.11982	0.000121437	0.000240079	UP	2.49623	0.00726996	0.012232	UP
RSRP1	1.12159	6.02762e-71	7.73667e-70	UP	0.335941	2.79295e-07	6.8982e-07	FALSE
CCDC151	-2.56913	1.46067e-30	8.61281e-30	DOWN	-1.8029	4.16502e-18	1.69629e-17	DOWN
CCDC155	-0.423337	0.287446	0.35032	FALSE	-1.24316	0.0110459	0.0181037	DOWN
TUFT1	2.05491	8.26207e-31	4.91108e-30	UP	-0.602762	0.0490574	0.0724645	FALSE
SYT8	2.60225	0.00896514	0.0144675	UP	0.0317674	1	1	FALSE
LRRC4C	-0.454196	0.844216	0.879517	FALSE	3.45944	2.18913e-15	7.99047e-15	UP
SYT1	1.93885	0.0990048	0.134409	FALSE	3.7151	3.24002e-05	6.87641e-05	UP
SYT5	-1.39444	0.000891971	0.001622	DOWN	-4.9259	1.37361e-11	4.30049e-11	DOWN
SYT6	-0.636318	0.0869589	0.119406	FALSE	-1.52377	0.00056058	0.00106831	DOWN
CXCL9	4.68629	0.00781754	0.0127236	UP	4.50479	0.0129411	0.0209437	UP
ME1	1.38495	2.14022e-139	6.06467e-138	UP	0.99966	1.20898e-86	1.91559e-85	FALSE
IHH	4.20874	0.0237846	0.0360573	UP	2.67555	0.510174	0.576575	FALSE
PCED1B	0.353578	0.191945	0.244549	FALSE	2.60059	1.12311e-36	7.64223e-36	UP
COLQ	-2.07824	7.51538e-11	2.22658e-10	DOWN	-0.494714	0.0781394	0.111416	FALSE
MCM10	1.71661	0.00043352	0.000814421	UP	3.86235	1.33597e-26	7.09431e-26	UP
SCHIP1	-2.92907	0.0369791	0.0544926	FALSE	-4.61643	0.00739255	0.0124094	DOWN
FAM189A2	2.58479	4.7106e-05	9.67923e-05	UP	0.938281	0.239335	0.304677	FALSE
MARCO	-2.12886	2.40404e-08	6.19295e-08	DOWN	-0.738903	0.0349111	0.0531299	FALSE
SAP30	-1.08936	5.7222e-30	3.3254e-29	DOWN	-0.608856	6.13969e-08	1.57974e-07	FALSE
DRC7	-1.74052	2.86635e-17	1.11831e-16	DOWN	-1.06556	1.43154e-06	3.3682e-06	DOWN
PALM2	-0.249566	0.250429	0.310982	FALSE	-1.73855	1.0746e-08	2.90228e-08	DOWN
MANSC4	1.98973	0.0332024	0.0492923	UP	-0.474014	1	1	FALSE
CEP295NL	-0.375808	0.263111	0.325346	FALSE	-1.41219	3.09782e-05	6.59058e-05	DOWN
2023-03-02	0.37657	0.00544735	0.00904523	FALSE	-1.73623	1.08796e-19	4.67469e-19	DOWN
TRIM7	-0.353927	0.171063	0.219939	FALSE	-1.41108	1.05453e-05	2.32619e-05	DOWN
KRT77	-4.99614	4.84105e-11	1.44718e-10	DOWN	-2.64006	8.74744e-06	1.94093e-05	DOWN
KRT79	-2.67766	9.58003e-187	4.06179e-185	DOWN	-2.76833	1.15922e-162	3.81898e-161	DOWN
KRT78	-2.5614	3.97202e-46	3.37662e-45	DOWN	-3.10873	1.05161e-73	1.42589e-72	DOWN
C17orf100	-1.59786	5.58749e-09	1.49161e-08	DOWN	-1.27083	3.73203e-08	9.71824e-08	DOWN
ADAM32	1.95302	8.31759e-17	3.18778e-16	UP	0.135056	0.742822	0.796746	FALSE
ADAM33	1.93876	0.0990048	0.134409	FALSE	3.33374	0.00013155	0.000265124	UP
SMPD3	1.61548	1.19801e-07	2.95133e-07	UP	-0.906468	0.0135783	0.0218898	FALSE
BRIP1	2.64805	5.78756e-11	1.72283e-10	UP	2.91934	1.05886e-14	3.76497e-14	UP
PDE11A	-0.0741999	1	1	FALSE	-2.88375	0.0219914	0.034486	DOWN
HFE2	2.59043	0.511207	0.569478	FALSE	4.67215	0.00739255	0.0124094	UP
HSPA12A	0.312602	0.0542563	0.0773908	FALSE	1.37554	3.4405e-22	1.60156e-21	UP
TTC29	-3.36241	1.10416e-46	9.50108e-46	DOWN	0.385389	0.00606186	0.0102815	FALSE
TTC24	3.32094	1.3082e-14	4.56871e-14	UP	-0.447772	0.679051	0.739938	FALSE
ZNF572	-1.5377	3.68835e-10	1.05452e-09	DOWN	0.797075	3.76168e-05	7.94201e-05	FALSE
IL6R	1.60606	0	0	UP	0.772659	7.47584e-116	1.65393e-114	FALSE
SYCP2	0.474869	0.000398305	0.000750683	FALSE	-1.19417	4.44446e-11	1.36099e-10	DOWN
MCEMP1	-1.0045	5.06683e-22	2.33494e-21	DOWN	0.694259	1.33102e-22	6.2874e-22	FALSE
SLC22A14	4.40141	6.3769e-15	2.25686e-14	UP	1.77859	0.0645577	0.0935417	FALSE
SLC22A13	2.3932	0.000742143	0.00136037	UP	-0.497023	0.776266	0.825852	FALSE
SLC22A10	-1.94578	0.00134136	0.00239846	DOWN	-1.72111	0.00845712	0.0140828	DOWN
FAM127A	-1.1176	2.39788e-58	2.52741e-57	DOWN	-0.410768	2.19566e-14	7.7376e-14	FALSE
NSMCE3	-0.391966	3.5616e-10	1.01862e-09	FALSE	-1.10294	4.8203e-35	3.14615e-34	DOWN
PTK2	0.133616	0.0159095	0.0247669	FALSE	1.1706	3.19051e-170	1.11984e-168	UP
PTK7	-2.30916	9.19509e-20	3.93607e-19	DOWN	-0.886937	6.02791e-06	1.35175e-05	FALSE
ABHD16B	1.19875	2.08594e-65	2.46252e-64	UP	0.883248	8.49035e-44	6.82716e-43	FALSE
VAT1L	-1.50459	1.00401e-10	2.95389e-10	DOWN	-1.25208	8.92783e-10	2.56179e-09	DOWN
PCDH19	-2.00695	0.0990048	0.134409	FALSE	-4.46848	0.0129411	0.0209437	DOWN
RCSD1	-0.664886	1.92949e-10	5.58925e-10	FALSE	1.50235	1.92305e-79	2.80401e-78	UP
GAL3ST1	0.916405	0.000258332	0.000495882	FALSE	-6.20152	4.7546e-21	2.12755e-20	DOWN
GAL3ST3	1.68355	0.00913858	0.0147222	UP	2.03994	0.000128064	0.000258505	UP
IL18RAP	5.92258	1.1824e-05	2.53294e-05	UP	5.07263	0.00148671	0.00270469	UP
ATG16L2	-1.18739	6.12579e-68	7.47691e-67	DOWN	-0.736845	2.45829e-29	1.39395e-28	FALSE
NIPAL3	-1.85845	1.30521e-207	6.41866e-206	DOWN	-0.722602	1.0832e-38	7.70464e-38	FALSE
ARHGDIG	5.35084	0.000378895	0.000715295	UP	3.55349	0.14041	0.188266	FALSE
ARHGDIB	-1.01183	8.47313e-107	1.72077e-105	DOWN	0.404003	1.64425e-20	7.23878e-20	FALSE
C3orf35	-0.141309	0.634454	0.689608	FALSE	-1.01384	0.00240514	0.00428052	DOWN
MTHFS	-1.64244	6.95927e-14	2.36074e-13	DOWN	-1.68281	1.8224e-13	6.19771e-13	DOWN
IL17REL	1.86816	0.0155125	0.0241867	UP	-3.8188	0.0755907	0.108051	FALSE
MATN1	-0.470772	0.0873373	0.119897	FALSE	-1.44938	8.88343e-11	2.68082e-10	DOWN
MATN2	1.38742	1.55057e-15	5.61452e-15	UP	1.57534	9.99569e-17	3.85128e-16	UP
MATN4	3.59148	1.03408e-05	2.22281e-05	UP	0.0463585	1	1	FALSE
NIPAL4	-2.5735	3.9827e-05	8.22251e-05	DOWN	-7.38935	2.96852e-11	9.16107e-11	DOWN
TANC2	1.33389	4.62146e-79	6.61992e-78	UP	0.867096	1.36391e-21	6.24419e-21	FALSE
CES3	0.380309	0.00381106	0.00646592	FALSE	-1.19441	2.79756e-13	9.4427e-13	DOWN
EBF4	1.55411	0.00423423	0.00713877	UP	0.973432	0.162898	0.215466	FALSE
KBTBD13	-1.38719	0.0132696	0.0209502	DOWN	-2.59247	2.74435e-05	5.86108e-05	DOWN
EBF1	1.20861	1.96157e-88	3.20307e-87	UP	1.39404	9.61569e-115	2.10218e-113	UP
C15orf65	0.242632	0.377473	0.447054	FALSE	-1.13997	0.001081	0.00200029	DOWN
FFAR2	4.22467	3.67214e-09	9.89041e-09	UP	0.931767	0.705493	0.761815	FALSE
UCP3	0.288975	0.403973	0.474287	FALSE	1.44214	3.95045e-07	9.6695e-07	UP
BDH2	-2.05317	1.71521e-43	1.36869e-42	DOWN	0.142017	0.225761	0.289323	FALSE
MDP1	-1.49159	6.39312e-08	1.59989e-07	DOWN	-0.607543	0.0179979	0.0285881	FALSE
BDH1	-0.508146	1.80879e-07	4.40087e-07	FALSE	-1.5131	1.21532e-33	7.67047e-33	DOWN
IGDCC3	1.79669	0.148545	0.193021	FALSE	2.54736	0.0183435	0.0290925	UP
GULP1	-0.19168	0.884585	0.915261	FALSE	1.59066	0.00173262	0.00313322	UP
CELF1	0.505828	1.2217e-44	1.00377e-43	FALSE	1.14734	8.91792e-277	6.50735e-275	UP
ZNF91	0.478216	1.40967e-08	3.67789e-08	FALSE	1.19661	1.88437e-52	1.81636e-51	UP
ZNF92	0.413503	8.55042e-09	2.258e-08	FALSE	1.28842	8.38348e-98	1.49172e-96	UP
ZNF93	2.36489	1.93348e-48	1.71429e-47	UP	2.40914	2.92966e-67	3.56032e-66	UP
ZNF98	2.35117	4.56647e-07	1.08149e-06	UP	4.28682	7.21313e-35	4.69502e-34	UP
TBX21	-1.60574	8.20244e-91	1.37796e-89	DOWN	0.134445	0.0424558	0.0633487	FALSE
FAM3B	5.98566	1.46851e-06	3.35577e-06	UP	6.64868	4.94931e-08	1.27959e-07	UP
FBXO16	-2.26774	6.77832e-30	3.93105e-29	DOWN	-1.14374	1.27719e-14	4.53255e-14	DOWN
FBXO15	-2.51551	3.10177e-10	8.89215e-10	DOWN	-1.36318	0.000189488	0.000377275	DOWN
PDPN	-0.849875	1.52616e-07	3.73417e-07	FALSE	1.78545	6.36061e-34	4.05602e-33	UP
NRTN	0.130593	0.605218	0.660717	FALSE	-2.34658	2.70254e-10	7.96213e-10	DOWN
PARD6G	1.13293	2.09324e-20	9.20012e-20	UP	-0.983315	1.64796e-08	4.38535e-08	FALSE
C9orf163	-0.209233	0.710919	0.758323	FALSE	-1.20315	0.00618402	0.0104791	DOWN
KCNF1	-1.59018	9.01102e-56	9.07918e-55	DOWN	-1.40577	6.93769e-44	5.59759e-43	DOWN
KIAA2012	-6.72443	7.97753e-09	2.11e-08	DOWN	-3.92248	1.44979e-06	3.4092e-06	DOWN
PLA2G7	2.21212	1.57097e-37	1.09683e-36	UP	3.01098	2.83286e-76	3.96386e-75	UP
PLA2G5	-5.02684	0.00163125	0.00288719	DOWN	1.59918	0.0150502	0.0241134	UP
PLSCR2	3.20874	4.27078e-15	1.52553e-14	UP	1.31285	0.0325131	0.0497033	UP
GDPGP1	-1.72413	7.71699e-33	4.85671e-32	DOWN	-0.545659	7.60649e-05	0.000156446	FALSE
LYN	0.52912	9.69224e-42	7.4745e-41	FALSE	1.24075	2.37518e-281	1.77201e-279	UP
SHC1	0.335848	1.16191e-14	4.0662e-14	FALSE	1.07421	8.54465e-206	3.91618e-204	UP
ERBB4	0.778414	2.54291e-12	8.05439e-12	FALSE	2.41988	1.1996e-155	3.83801e-154	UP
FPR3	-2.87292	0.00608434	0.0100487	DOWN	0.372538	0.665078	0.727189	FALSE
NACAD	7.95596	1.63569e-21	7.42844e-21	UP	2.6848	0.510174	0.576575	FALSE
HOPX	-3.0352	0	0	DOWN	0.182537	0.000702098	0.00132345	FALSE
SPARCL1	-1.51334	8.61208e-10	2.4153e-09	DOWN	0.894278	5.40386e-07	1.30884e-06	FALSE
TMEM107	-1.58861	5.24592e-35	3.47612e-34	DOWN	-0.933764	1.34693e-14	4.77904e-14	FALSE
TMEM105	1.42756	0.0192203	0.0296184	UP	-0.72214	0.468211	0.550776	FALSE
SMPDL3B	5.26204	0.000505637	0.000943095	UP	2.68432	0.510174	0.576575	FALSE
SMPDL3A	1.20177	8.32231e-90	1.38299e-88	UP	1.17194	1.16401e-97	2.06237e-96	UP
TRANK1	1.75162	1.38646e-148	4.3759e-147	UP	1.58316	2.51498e-120	5.80329e-119	UP
TUBB4B	1.35963	1.98872e-214	1.01949e-212	UP	1.12621	1.22722e-202	5.47379e-201	UP
FAM90A1	-1.53917	1.98361e-07	4.80756e-07	DOWN	-1.4038	3.3387e-06	7.63833e-06	DOWN
FKBP1B	-1.22318	8.63987e-05	0.000173361	DOWN	0.36804	0.159072	0.21074	FALSE
SPEG	-1.32846	3.16701e-06	7.0812e-06	DOWN	-0.257897	0.386204	0.465431	FALSE
ZFYVE26	1.11043	2.25835e-114	5.04683e-113	UP	0.145226	0.00520776	0.00890091	FALSE
AIM1L	-2.03643	1.38509e-13	4.64636e-13	DOWN	-1.11312	9.97497e-05	0.000202729	DOWN
FBLIM1	2.31898	6.85914e-215	3.53769e-213	UP	1.83803	6.40768e-125	1.56541e-123	UP
NT5M	-0.61508	0.000644579	0.00118965	FALSE	-1.67063	2.507e-14	8.80863e-14	DOWN
MET	-0.646768	1.04218e-19	4.4533e-19	FALSE	2.33348	0	0	UP
NKAIN4	5.87753	1.22704e-05	2.62724e-05	UP	2.68456	0.510174	0.576575	FALSE
NKAIN3	-0.937685	1	1	FALSE	2.43202	0.0276588	0.042635	UP
NKAIN1	2.9123	1.18877e-35	7.96771e-35	UP	0.00407301	1	1	FALSE
MAP1A	1.29688	4.87787e-08	1.23144e-07	UP	0.890918	0.000700212	0.00132005	FALSE
MAP1B	-1.10648	5.01495e-89	8.24469e-88	DOWN	0.0657536	0.0701238	0.101017	FALSE
UNC5C	3.34827	3.05345e-19	1.28592e-18	UP	1.59664	0.00234683	0.00418257	UP
VGF	0.828972	5.82593e-20	2.51165e-19	FALSE	-1.44038	1.5841e-22	7.45745e-22	DOWN
UNC5A	-0.45895	0.0597643	0.084662	FALSE	-1.86393	4.79527e-16	1.79601e-15	DOWN
GJD4	5.45803	0.000237928	0.000457857	UP	3.18538	0.265261	0.332391	FALSE
SPICE1	-0.745688	1.85294e-17	7.28471e-17	FALSE	-1.0987	1.50463e-27	8.18858e-27	DOWN
FRMD6	2.23074	1.54756e-05	3.29516e-05	UP	1.45278	0.0152771	0.0244577	UP
PTCD2	-1.17087	5.51895e-41	4.19991e-40	DOWN	-0.380754	3.4649e-06	7.91726e-06	FALSE
UBA5	-0.802488	9.96884e-56	1.00323e-54	FALSE	-1.05201	1.10474e-133	2.93136e-132	DOWN
HLTF	-1.94855	2.6329e-220	1.40507e-218	DOWN	-1.64576	8.10162e-193	3.36967e-191	DOWN
AGFG2	-1.39889	5.26862e-27	2.8313e-26	DOWN	-0.946362	8.54255e-14	2.94249e-13	FALSE
DPF3	-1.68816	1.34359e-60	1.47021e-59	DOWN	-0.443821	7.22765e-07	1.73817e-06	FALSE
KRT3	-3.60291	1.24573e-255	8.13671e-254	DOWN	-2.40579	3.13655e-148	9.48778e-147	DOWN
KRT1	-6.28711	1.71078e-07	4.17201e-07	DOWN	-2.05774	0.00191786	0.00345469	DOWN
FST	1.18667	0.0504355	0.0722393	FALSE	2.60201	4.57271e-07	1.11467e-06	UP
KRT4	-2.07587	7.83214e-20	3.36029e-19	DOWN	-4.76685	1.30144e-42	1.0132e-41	DOWN
CLEC18A	4.69716	1.20368e-07	2.96442e-07	UP	2.25277	0.151658	0.201754	FALSE
DACT3	-1.7365	1.25415e-44	1.02893e-43	DOWN	-0.118196	0.261349	0.329549	FALSE
BORCS7	1.31631	2.16091e-32	1.34151e-31	UP	1.44547	3.78576e-35	2.47869e-34	UP
BORCS5	-1.55529	4.83869e-40	3.59649e-39	DOWN	-0.344025	0.000359141	0.000697454	FALSE
TMCC2	-1.90191	8.38125e-46	7.06807e-45	DOWN	-3.10493	5.25768e-78	7.52124e-77	DOWN
BORCS8	0.417525	0.0261482	0.039404	FALSE	1.24818	2.24793e-15	8.1943e-15	UP
NMNAT2	-1.52209	1.35179e-10	3.94553e-10	DOWN	-1.1591	6.24393e-05	0.000129365	DOWN
NMNAT3	0.133066	0.51838	0.576765	FALSE	-1.10047	2.40208e-05	5.1539e-05	DOWN
ALOX12B	-0.00466954	1	1	FALSE	-4.26727	0.0229668	0.0358677	DOWN
EPB41L1	-1.35542	1.2025e-43	9.63192e-43	DOWN	-1.58803	6.6736e-52	6.35903e-51	DOWN
PPCDC	-0.386744	0.000224164	0.0004327	FALSE	-1.05517	1.69979e-15	6.22895e-15	DOWN
EPB41L3	0.240157	0.00180182	0.00317415	FALSE	2.84447	0	0	UP
ACSS3	-2.32341	6.19961e-16	2.29243e-15	DOWN	1.1997	3.67736e-16	1.38605e-15	UP
RUNDC3B	-0.861238	0.116379	0.156427	FALSE	1.30259	1.73356e-05	3.76321e-05	UP
NCCRP1	3.74825	0.0769594	0.106558	FALSE	5.54398	0.000128032	0.000258473	UP
TMEM156	-0.581315	0.0579739	0.0823602	FALSE	1.73757	3.57526e-18	1.45931e-17	UP
FAM72D	-1.0458	3.11024e-08	7.94803e-08	DOWN	0.0723913	0.633953	0.698945	FALSE
FAM72C	-2.02271	5.93947e-07	1.39533e-06	DOWN	-0.318657	0.405467	0.485026	FALSE
FAM72B	-1.20179	5.24895e-12	1.64134e-11	DOWN	-0.130078	0.400914	0.480106	FALSE
DFNA5	-1.28729	2.80311e-108	5.80418e-107	DOWN	-1.11604	9.70497e-124	2.34002e-122	DOWN
MAGEH1	-2.05522	6.50483e-230	3.70513e-228	DOWN	-2.23542	1.59345e-195	6.81496e-194	DOWN
WNT3	1.14508	1.09306e-09	3.04633e-09	UP	-0.416801	0.0999785	0.139612	FALSE
WNT1	-0.90732	0.113164	0.152286	FALSE	1.97561	3.18003e-08	8.31989e-08	UP
PPP1R15A	1.07371	4.64453e-173	1.75775e-171	UP	-0.05215	0.101195	0.141146	FALSE
TREML1	0.813748	0.0475943	0.0684886	FALSE	2.14435	1.62621e-13	5.5441e-13	UP
ST8SIA6	4.705	0.00457738	0.00766916	UP	3.18538	0.265261	0.332391	FALSE
ST8SIA5	-1.08513	1.11724e-22	5.26178e-22	DOWN	-0.714063	7.54249e-11	2.28569e-10	FALSE
CDHR3	1.14633	0.641269	0.695452	FALSE	5.09646	3.70455e-08	9.6482e-08	UP
CDHR5	1.21729	1.44286e-07	3.5375e-07	UP	1.50312	7.46648e-13	2.47696e-12	UP
RUNX1T1	-2.66838	0.00577527	0.00956439	DOWN	-2.07389	0.0171049	0.0272581	DOWN
HIST2H2BF	3.30806	2.81348e-64	3.24663e-63	UP	0.928657	0.000614482	0.00116636	FALSE
HIST2H2BE	0.929261	6.26848e-49	5.60782e-48	FALSE	1.09833	7.07752e-69	8.90012e-68	UP
SPTBN5	2.78891	6.79991e-54	6.68415e-53	UP	2.0816	8.66706e-27	4.62902e-26	UP
SPTBN1	-1.70611	0	0	DOWN	0.594656	4.54802e-81	6.76188e-80	FALSE
KLF15	-0.999668	3.73826e-07	8.90582e-07	FALSE	-2.38665	7.25502e-25	3.66541e-24	DOWN
KLF14	-1.54121	0.00629474	0.0103779	DOWN	-0.730939	0.116928	0.161038	FALSE
TFAP2A	-1.54704	2.9681e-66	3.53352e-65	DOWN	0.285533	0.000403401	0.000778853	FALSE
TFAP2C	3.3215	9.52232e-63	1.0768e-61	UP	3.02491	8.65027e-43	6.76926e-42	UP
FGGY	-1.36886	7.14293e-18	2.85599e-17	DOWN	0.443942	0.000896828	0.00167346	FALSE
SLC44A1	1.21331	3.88433e-199	1.82531e-197	UP	0.597072	8.29572e-54	8.1763e-53	FALSE
SLC44A2	-2.60018	0	0	DOWN	-0.572023	2.66371e-34	1.71171e-33	FALSE
SLC44A5	-1.09652	3.17964e-07	7.60389e-07	DOWN	2.02661	5.73307e-42	4.40763e-41	UP
ZBTB7C	-1.66002	8.66774e-46	7.30604e-45	DOWN	-0.398365	0.000306822	0.000599906	FALSE
LRCOL1	1.40734	0.0303841	0.045343	UP	-0.757972	0.481269	0.56442	FALSE
MSI2	-1.41373	5.82061e-237	3.43091e-235	DOWN	-0.388229	2.64993e-25	1.35319e-24	FALSE
MSI1	-0.429817	0.583449	0.640631	FALSE	1.4	0.00404208	0.00701086	UP
SAMHD1	1.18842	1.03805e-171	3.87652e-170	UP	1.43205	2.54888e-253	1.66951e-251	UP
CRABP2	-2.86057	0	0	DOWN	0.537232	1.19932e-51	1.1337e-50	FALSE
KLK1	0.0120732	0.977235	0.998845	FALSE	-2.58807	1.20932e-18	5.03363e-18	DOWN
RPA3	-1.34031	2.2277e-28	1.24008e-27	DOWN	-0.451485	3.59078e-05	7.58986e-05	FALSE
FAM198B	1.37909	0.00102992	0.00186105	UP	2.62934	1.08744e-12	3.58324e-12	UP
ZFP82	1.14536	0.000109056	0.000216715	UP	1.34464	4.58192e-06	1.03643e-05	UP
FAM132A	1.48586	3.38328e-06	7.5458e-06	UP	0.518418	0.11473	0.158259	FALSE
PCDHGB3	4.82978	0.00442784	0.00744738	UP	3.86886	0.0755907	0.108051	FALSE
MUC20	2.66607	8.07191e-45	6.65461e-44	UP	-0.107225	0.816492	0.862091	FALSE
BOK	-0.0213183	0.915794	0.943226	FALSE	-1.06111	2.48099e-11	7.68215e-11	DOWN
ATP9A	-2.58989	0	0	DOWN	0.00701698	0.839407	0.882757	FALSE
BOC	-2.7887	4.14789e-166	1.46799e-164	DOWN	-2.83115	1.93544e-113	4.15484e-112	DOWN
DENND2C	-1.95608	3.70171e-38	2.61578e-37	DOWN	-1.49998	9.41583e-18	3.77928e-17	DOWN
TPX2	1.85747	2.5626e-60	2.78251e-59	UP	0.936613	5.71504e-12	1.82113e-11	FALSE
DENND2D	0.55822	1.28257e-16	4.88126e-16	FALSE	-1.29873	3.0229e-53	2.94968e-52	DOWN
PPT2	-0.630369	9.21845e-13	2.98124e-12	FALSE	-1.00224	2.46142e-24	1.22204e-23	DOWN
TP53AIP1	5.99623	5.6825e-06	1.24473e-05	UP	3.5702	0.14041	0.188266	FALSE
PHC1	-1.04764	4.40492e-44	3.56716e-43	DOWN	-0.619841	8.56943e-13	2.83326e-12	FALSE
MFAP3L	-0.120007	0.588286	0.645355	FALSE	-1.41792	5.24293e-08	1.35403e-07	DOWN
PIANP	-1.12886	0.00240459	0.00418373	DOWN	-1.41173	0.00135281	0.00247762	DOWN
PHEX	2.17026	0.0102143	0.0163508	UP	2.10254	0.0123498	0.020113	UP
GRXCR2	-2.94536	2.4248e-12	7.69035e-12	DOWN	0.371325	0.233856	0.298616	FALSE
PRF1	-4.70266	3.78256e-220	2.01225e-218	DOWN	-4.63015	9.29803e-188	3.70962e-186	DOWN
MGMT	-1.6236	1.04498e-23	5.09452e-23	DOWN	-0.243802	0.130341	0.17789	FALSE
FAM218A	2.58185	0.511207	0.569478	FALSE	4.81003	0.00427842	0.0073892	UP
TRNP1	-0.611603	0.000637144	0.00117631	FALSE	1.38012	4.15442e-28	2.29168e-27	UP
LHFP	0.380282	0.675243	0.726936	FALSE	3.03908	2.41425e-09	6.76648e-09	UP
H2AFJ	-1.60953	1.01011e-80	1.47693e-79	DOWN	0.0352805	0.610307	0.675876	FALSE
GSTA4	-1.92932	1.51194e-19	6.43296e-19	DOWN	-1.74945	7.16995e-11	2.17438e-10	DOWN
RHBDL2	2.07294	0.0001333	0.000262795	UP	1.28003	0.0251453	0.0390427	UP
PPP1R27	-1.72203	5.34341e-52	5.02192e-51	DOWN	-1.05989	9.76102e-25	4.91359e-24	DOWN
RRAGA	-1.07111	4.28233e-182	1.74564e-180	DOWN	-0.346672	5.4568e-23	2.60352e-22	FALSE
LRRC61	2.51081	0.0132681	0.0209498	UP	2.72637	0.00814757	0.0135877	UP
DPEP1	2.95737	1.20895e-31	7.36738e-31	UP	0.235387	0.62002	0.685536	FALSE
DPEP2	-1.3392	9.69661e-05	0.000193349	DOWN	-1.51052	4.79627e-05	0.000100359	DOWN
HEPHL1	0.511797	0.169619	0.218242	FALSE	2.41529	1.82582e-16	6.95905e-16	UP
GLIPR1	0.71064	2.77995e-68	3.4128e-67	FALSE	1.10041	2.01975e-191	8.2765e-190	UP
IBA57	1.47657	6.60551e-48	5.78692e-47	UP	0.889246	2.56246e-11	7.93e-11	FALSE
USP27X	-0.613347	0.01654	0.0256846	FALSE	-1.15975	2.76286e-05	5.89682e-05	DOWN
PCOLCE	-0.0432286	0.819948	0.857721	FALSE	-1.37585	1.46979e-07	3.69826e-07	DOWN
ZNF556	-2.48041	3.86162e-06	8.57986e-06	DOWN	-0.183457	0.570379	0.636744	FALSE
PRSS3	5.05354	0.00163125	0.00288719	UP	4.81692	0.00427842	0.0073892	UP
HSD3B2	5.44213	0.00015884	0.000311259	UP	-	-	-	-
FAM118A	1.09856	1.14211e-17	4.52804e-17	UP	0.091139	0.553625	0.619537	FALSE
LMX1B	1.44343	1.84327e-11	5.62457e-11	UP	-1.12505	2.7374e-06	6.29993e-06	DOWN
NTRK3	-0.329239	0.703756	0.754607	FALSE	1.85263	0.00221462	0.00395924	UP
APC	1.01382	4.83409e-119	1.12025e-117	UP	0.393789	4.11946e-14	1.4368e-13	FALSE
MISP	0.805116	0.0382439	0.0562536	FALSE	-1.49435	0.00164377	0.00298033	DOWN
IL23R	-0.363486	0.592257	0.649122	FALSE	-3.59802	4.53861e-05	9.51593e-05	DOWN
KCP	-0.705809	1.04908e-29	6.04264e-29	FALSE	-1.45953	7.97537e-137	2.17875e-135	DOWN
BAIAP3	-0.158895	0.102263	0.138509	FALSE	-3.74938	2.06568e-125	5.05393e-124	DOWN
RECQL4	1.37016	1.11111e-62	1.25311e-61	UP	0.632377	1.41763e-10	4.2299e-10	FALSE
GGT5	-0.364003	0.210696	0.266313	FALSE	1.10835	1.44899e-08	3.87446e-08	UP
CRIPAK	-1.07966	7.40297e-21	3.3009e-20	DOWN	-0.798769	4.20386e-14	1.46501e-13	FALSE
CNR1	-0.131926	0.00574997	0.00952829	FALSE	2.52118	0	0	UP
GBX2	0.383459	0.0567296	0.0807009	FALSE	-1.17488	8.25566e-05	0.000169254	DOWN
C1GALT1C1L	-2.0258	0.000153864	0.000301822	DOWN	-0.934521	0.0849469	0.120257	FALSE
GP1BB	-0.157714	0.647174	0.700822	FALSE	-1.79856	5.32972e-08	1.37602e-07	DOWN
ALDH18A1	-1.80875	1.34405e-178	5.34993e-177	DOWN	-0.619932	2.29511e-46	1.95513e-45	FALSE
TBR1	3.14405	1.34941e-08	3.52609e-08	UP	0.85427	0.405765	0.485175	FALSE
ABI3BP	-1.43688	1.46213e-10	4.26022e-10	DOWN	-1.97585	1.39147e-14	4.93601e-14	DOWN
NKX3-1	0.493658	0.00855379	0.013846	FALSE	2.2126	1.10202e-44	9.04502e-44	UP
GNRH1	1.13784	3.29844e-10	9.44956e-10	UP	0.969119	2.65354e-08	6.97645e-08	FALSE
NAP1L5	-2.34099	7.84902e-42	6.07976e-41	DOWN	-0.275874	0.0090881	0.0150701	FALSE
VHLL	2.0874	0.0233692	0.0355838	UP	0.967333	0.544562	0.610628	FALSE
NPIPB13	1.28205	3.80539e-06	8.45936e-06	UP	0.566817	0.0842634	0.119432	FALSE
ADAM10	-1.20508	8.78748e-187	3.73512e-185	DOWN	-0.394127	2.72218e-29	1.54096e-28	FALSE
ADAM11	1.48906	4.76658e-06	1.05173e-05	UP	-0.604774	0.253257	0.320608	FALSE
ADAM12	-4.32397	5.98012e-76	8.21818e-75	DOWN	1.09489	1.64945e-21	7.52037e-21	UP
ADAM19	1.05388	2.06811e-05	4.36835e-05	UP	-0.636368	0.115455	0.159166	FALSE
ZNF599	-1.31632	0.00158903	0.00281601	DOWN	-0.0497183	0.90985	0.944539	FALSE
CPNE1	-0.0652264	0.0628805	0.0888234	FALSE	-1.03814	1.30516e-181	4.93499e-180	DOWN
CPNE6	-2.52988	3.42068e-15	1.22653e-14	DOWN	2.46006	3.63001e-58	3.8223e-57	UP
CPNE5	1.40086	1.20097e-06	2.75931e-06	UP	0.565642	0.0853927	0.120847	FALSE
CPNE4	-0.935987	0.157324	0.203522	FALSE	1.22051	0.00880405	0.0146254	UP
WNT8B	2.18762	4.2601e-08	1.07886e-07	UP	0.3432	0.631356	0.696404	FALSE
PYCARD	-1.49257	2.34888e-81	3.47647e-80	DOWN	-1.1314	4.75488e-69	6.01573e-68	DOWN
DNMT3B	-0.278424	0.196288	0.249669	FALSE	-1.21229	0.000757419	0.00142386	DOWN
OPALIN	4.56817	0.00781754	0.0127236	UP	2.68432	0.510174	0.576575	FALSE
DNMT3L	0.760439	0.0189372	0.0292033	FALSE	-2.52122	1.65181e-07	4.14248e-07	DOWN
UPK3BL	-2.97332	0.00414829	0.00700156	DOWN	-3.54116	0.00143553	0.00262046	DOWN
BTNL10	5.16909	0.000906049	0.00164672	UP	-	-	-	-
MAST1	-0.671382	3.71275e-06	8.26103e-06	FALSE	-2.50456	1.80058e-41	1.37037e-40	DOWN
RGS9BP	-1.75254	1.99715e-09	5.46077e-09	DOWN	-3.04497	1.60981e-15	5.90573e-15	DOWN
PLAC8L1	3.54799	1.3637e-14	4.75665e-14	UP	1.75434	0.0110285	0.0180788	UP
UCP2	0.265533	8.31446e-06	1.80005e-05	FALSE	1.0679	1.29332e-90	2.1625e-89	UP
NPIPA8	1.06697	0.00349421	0.00595943	UP	0.806294	0.0227707	0.0356384	FALSE
NPIPA5	1.03341	1.68913e-08	4.38603e-08	UP	0.957918	0.000132772	0.000267554	FALSE
ZDHHC14	2.60236	6.54078e-49	5.84833e-48	UP	2.42163	2.89204e-36	1.94482e-35	UP
ZDHHC11	3.16905	1.0837e-65	1.28113e-64	UP	0.106273	0.826893	0.871444	FALSE
ZDHHC13	0.946042	7.81483e-21	3.48087e-20	FALSE	1.10296	2.74647e-25	1.40163e-24	UP
ZDHHC18	1.48611	6.90744e-135	1.88473e-133	UP	0.285918	8.28815e-05	0.000169857	FALSE
PCSK4	-0.817321	0.00142134	0.00253423	FALSE	-1.33892	1.19939e-08	3.22727e-08	DOWN
PCSK5	0.508698	0.000510208	0.000951199	FALSE	2.41089	3.0878e-108	6.1376e-107	UP
DUSP22	1.05287	1.16123e-26	6.17168e-26	UP	-0.102208	0.411889	0.491825	FALSE
YBX2	4.20914	0.0237846	0.0360573	UP	-	-	-	-
ESPL1	-1.25603	4.10972e-129	1.0696e-127	DOWN	-0.695559	4.70458e-58	4.94441e-57	FALSE
BYSL	1.18621	2.52502e-90	4.21675e-89	UP	0.419654	1.09399e-09	3.12459e-09	FALSE
LARP6	-1.38198	1.17634e-39	8.61848e-39	DOWN	-2.03621	3.01232e-62	3.36575e-61	DOWN
ISM2	4.22054	0.0237846	0.0360573	UP	3.5702	0.14041	0.188266	FALSE
ISM1	-1.89067	2.70689e-18	1.09893e-17	DOWN	1.88839	5.78907e-50	5.29482e-49	UP
RAB9B	-1.87005	7.08985e-21	3.16295e-20	DOWN	-1.34435	3.26814e-12	1.05433e-11	DOWN
COL15A1	-2.7693	6.00846e-17	2.31749e-16	DOWN	-2.8276	1.92163e-25	9.87037e-25	DOWN
TC2N	1.16716	0.00839294	0.0135986	UP	-0.466199	0.472035	0.554687	FALSE
TMEM45A	-1.86786	1.29495e-59	1.39444e-58	DOWN	0.0969987	0.332165	0.40628	FALSE
EDIL3	-1.3946	1.13286e-10	3.31856e-10	DOWN	2.51856	1.01348e-121	2.38491e-120	UP
LMLN	-1.49407	1.31814e-188	5.6885e-187	DOWN	-1.10874	9.26109e-93	1.58027e-91	DOWN
PLTP	-1.3833	1.74965e-61	1.93204e-60	DOWN	-0.891663	8.82691e-31	5.21496e-30	FALSE
SEMA3F	-2.30905	1.2919e-283	9.67039e-282	DOWN	-3.37033	0	0	DOWN
LGR5	2.64228	7.17446e-10	2.02115e-09	UP	-0.68771	0.341331	0.416635	FALSE
CDKN1C	-0.0506434	0.78207	0.822216	FALSE	-1.35249	1.81413e-06	4.2301e-06	DOWN
GPM6B	0.696329	0.00786764	0.0127953	FALSE	1.64648	5.2979e-12	1.69209e-11	UP
C12orf80	-0.953346	0.445673	0.517272	FALSE	-4.29225	0.0229668	0.0358677	DOWN
SETBP1	0.68259	5.03208e-18	2.02108e-17	FALSE	1.04028	1.37212e-45	1.14944e-44	UP
SAMSN1	-1.11044	8.03836e-13	2.60807e-12	DOWN	1.6956	6.46831e-45	5.33267e-44	UP
FAM104B	-1.0311	2.62039e-06	5.88387e-06	DOWN	-0.0879302	0.676485	0.738042	FALSE
TMEM125	-	-	-	-	5.79788	3.29368e-05	6.98763e-05	UP
TMEM121	-0.565457	0.00463056	0.00775135	FALSE	-2.37938	1.36848e-12	4.49329e-12	DOWN
TMEM123	-0.497345	3.62608e-32	2.24205e-31	FALSE	1.7636	0	0	UP
CCDC58	1.13332	2.7596e-14	9.50411e-14	UP	0.638722	0.00220524	0.00394415	FALSE
CABP7	2.85168	0.000413094	0.000777343	UP	0.0268253	1	1	FALSE
CABP4	2.42292	0.0197165	0.0303277	UP	0.0463585	1	1	FALSE
CABP1	-0.700711	0.00226594	0.00395267	FALSE	-1.22606	1.17872e-05	2.59054e-05	DOWN
FBXO30	1.55118	1.73008e-200	8.17535e-199	UP	0.478975	4.17696e-26	2.19011e-25	FALSE
HBE1	-3.08248	0.00284176	0.00489254	DOWN	0.166264	0.900329	0.935438	FALSE
FBXO38	0.716561	3.08782e-62	3.45481e-61	FALSE	1.04184	1.28463e-137	3.53263e-136	UP
FBXO39	3.34112	2.07946e-27	1.12759e-26	UP	1.24562	0.011102	0.018192	UP
IGFBP7	2.46737	1.19097e-124	2.93269e-123	UP	2.4596	3.88671e-142	1.10535e-140	UP
MBOAT2	-2.39667	4.09096e-66	4.86003e-65	DOWN	-0.429513	8.31771e-05	0.000170421	FALSE
MBOAT1	-2.09872	1.8477e-43	1.47302e-42	DOWN	0.108273	0.352628	0.429353	FALSE
SPSB1	0.776666	9.86414e-91	1.65383e-89	FALSE	1.10682	6.88318e-217	3.4389e-215	UP
SDPR	6.47667	9.47692e-08	2.34937e-07	UP	4.67253	0.00739255	0.0124094	UP
IL23A	1.48962	7.53178e-45	6.21234e-44	UP	0.26696	0.00329204	0.00576826	FALSE
ALAS2	-1.16517	0.0363785	0.0536918	FALSE	-2.28178	0.00164679	0.00298514	DOWN
S100A8	5.16454	0.000991608	0.00179412	UP	6.7744	1.1752e-10	3.52474e-10	UP
PTTG1	-1.01473	5.81774e-12	1.81551e-11	DOWN	-0.275998	0.0406562	0.061229	FALSE
S100A1	-1.18484	1.05572e-08	2.77323e-08	DOWN	-0.529847	0.00930462	0.0154166	FALSE
LONRF2	1.32	0.00230896	0.00402397	UP	1.26941	0.00794889	0.0132817	UP
PGK1	-1.15741	1.26856e-281	9.33053e-280	DOWN	-0.0993992	0.00052179	0.000997933	FALSE
IRAK3	-2.56114	0	0	DOWN	0.215152	1.55762e-09	4.41017e-09	FALSE
APLNR	-6.6674	2.06148e-66	2.45938e-65	DOWN	-0.0760963	0.728609	0.78337	FALSE
CDCA7L	-2.11792	1.55446e-105	3.12686e-104	DOWN	-1.16709	1.10907e-58	1.17153e-57	DOWN
APBA2	-1.41678	4.84457e-240	2.90622e-238	DOWN	-0.796008	2.39909e-106	4.66827e-105	FALSE
COL10A1	-2.82048	9.55939e-07	2.21287e-06	DOWN	-1.46706	0.00124377	0.00228698	DOWN
MORC1	4.83343	0.00457738	0.00766916	UP	-	-	-	-
PTPRZ1	2.59043	0.511207	0.569478	FALSE	4.80966	0.00427842	0.0073892	UP
ZNF367	1.22451	1.38947e-12	4.4586e-12	UP	0.892503	2.81557e-05	6.0047e-05	FALSE
MEF2C	-0.740299	1.73873e-81	2.58018e-80	FALSE	1.04893	1.01192e-200	4.46562e-199	UP
CCNA2	0.254493	0.366633	0.435771	FALSE	1.61615	1.09781e-11	3.45194e-11	UP
CCNA1	1.49584	1.09922e-40	8.29783e-40	UP	-0.825488	8.50836e-08	2.1754e-07	FALSE
ATP13A2	0.602797	7.40287e-15	2.61231e-14	FALSE	1.49279	3.59338e-108	7.13402e-107	UP
SKA3	0.310728	0.592141	0.649046	FALSE	2.49111	1.83303e-12	5.98784e-12	UP
TUBA8	-0.144801	0.511413	0.569632	FALSE	2.29327	4.49414e-61	4.92225e-60	UP
LRRIQ1	-1.68858	1.64141e-05	3.49017e-05	DOWN	-5.21876	4.83685e-16	1.81118e-15	DOWN
PCDH20	1.80118	0.00227484	0.00396696	UP	7.10268	1.97994e-262	1.36682e-260	UP
C1orf116	1.03414	2.54081e-05	5.32229e-05	UP	-1.08288	0.0167933	0.0267898	DOWN
IL2RB	-2.85065	1.27695e-80	1.86386e-79	DOWN	-3.45331	3.64217e-88	5.90018e-87	DOWN
ADAT3	0.672003	0.000743695	0.00136307	FALSE	1.22745	2.97614e-13	1.00312e-12	UP
ADAT2	-1.00512	3.9552e-16	1.47509e-15	DOWN	0.181859	0.0681207	0.0983276	FALSE
LGALS3BP	2.66928	0	0	UP	1.99239	0	0	UP
TTBK2	-0.35387	2.17095e-07	5.24882e-07	FALSE	-1.25608	1.63121e-66	1.96513e-65	DOWN
E2F2	0.726805	0.593507	0.649651	FALSE	3.75197	8.83861e-08	2.25707e-07	UP
E2F8	-0.500651	0.456486	0.528641	FALSE	1.44176	0.00899353	0.0149163	UP
ACBD4	-1.17162	3.5041e-38	2.47925e-37	DOWN	-1.28978	3.20727e-43	2.5385e-42	DOWN
TMEM37	0.959438	0.127322	0.170068	FALSE	-3.07449	0.00115161	0.00212386	DOWN
RLBP1	-0.0273183	1	1	FALSE	-4.46484	0.0129411	0.0209437	DOWN
TLN2	-1.43317	9.27817e-245	5.646e-243	DOWN	-1.35857	1.24663e-248	7.76783e-247	DOWN
HYLS1	1.85693	1.76903e-24	8.7916e-24	UP	1.15164	1.46661e-08	3.92031e-08	UP
EPHX3	2.40302	0.00258937	0.00449275	UP	0.582214	0.776266	0.825852	FALSE
IZUMO4	-0.770227	7.49043e-13	2.4345e-12	FALSE	-1.77474	1.19442e-49	1.08647e-48	DOWN
PYCR1	0.0588191	0.200132	0.25389	FALSE	-1.74368	7.83845e-254	5.17493e-252	DOWN
CTBS	-1.42143	4.40357e-186	1.85312e-184	DOWN	-0.707829	1.06613e-64	1.24471e-63	FALSE
GATA2	-0.912148	1.1311e-57	1.17464e-56	FALSE	-1.83664	2.02655e-230	1.09823e-228	DOWN
ZNF331	1.11741	0.00188772	0.00331753	UP	1.41219	0.00014942	0.000300122	UP
GNG11	-2.02708	1.11374e-281	8.22756e-280	DOWN	1.13933	1.99209e-172	7.05158e-171	UP
GNG12	0.130439	0.204733	0.259358	FALSE	1.56942	2.11841e-71	2.78389e-70	UP
IL36G	-3.0381	1.25065e-07	3.07698e-07	DOWN	2.49032	2.96503e-21	1.33938e-20	UP
IFITM3	3.12248	0	0	UP	2.70191	0	0	UP
IFITM2	1.20685	7.41034e-96	1.32657e-94	UP	0.621634	2.60614e-22	1.21862e-21	FALSE
LIPC	1.31524	0.178066	0.228259	FALSE	2.11218	0.0134917	0.0217629	UP
LIPE	-1.23712	1.34806e-09	3.73365e-09	DOWN	-0.833999	3.16963e-05	6.73562e-05	FALSE
LIPG	1.68511	1.37611e-47	1.20122e-46	UP	0.628692	3.57603e-06	8.16334e-06	FALSE
LIPF	3.98945	0.0424372	0.0615387	FALSE	4.5129	0.0129411	0.0209437	UP
LIPN	-	-	-	-	4.32335	0.0229668	0.0358677	UP
TMEM229B	1.78367	3.65515e-83	5.54567e-82	UP	0.275594	0.0410427	0.0617719	FALSE
IL2RG	-1.31087	2.15539e-24	1.06898e-23	DOWN	0.729412	5.70509e-12	1.81831e-11	FALSE
DPP4	-0.110228	0.414768	0.48521	FALSE	1.09463	1.84424e-12	6.0221e-12	UP
TM4SF19	-0.53742	3.49916e-66	4.15989e-65	FALSE	-1.99022	0	0	DOWN
PI15	0.406483	0.134075	0.178398	FALSE	2.49192	1.13572e-17	4.53878e-17	UP
CCND2	-2.08931	7.35473e-10	2.07091e-09	DOWN	1.25731	3.40136e-07	8.35747e-07	UP
NEUROG1	-1.90585	0.000461271	0.000863869	DOWN	2.33067	5.58218e-17	2.17751e-16	UP
ZNF695	2.3534	6.52324e-16	2.40789e-15	UP	1.06458	0.00221305	0.00395686	UP
FHAD1	-2.43281	4.11727e-44	3.33902e-43	DOWN	-0.414744	0.00224276	0.00400524	FALSE
TGM2	-0.899206	3.28768e-79	4.71736e-78	FALSE	1.17482	2.653e-136	7.2121e-135	UP
LAMB3	-1.00148	5.17302e-30	3.01039e-29	DOWN	-0.0525808	0.490784	0.573317	FALSE
CYSLTR2	2.95191	9.01035e-14	3.04795e-13	UP	2.07557	3.13327e-05	6.66175e-05	UP
LAMB4	2.20167	0.0439914	0.0635853	FALSE	3.00284	0.00210032	0.00376825	UP
CYSLTR1	1.79871	1.69522e-146	5.24279e-145	UP	1.50773	1.88448e-68	2.34496e-67	UP
NEK3	1.76561	9.73196e-33	6.10666e-32	UP	0.570109	0.00337898	0.00591623	FALSE
NEK9	-1.10324	1.70576e-165	6.01174e-164	DOWN	-0.254809	7.05668e-12	2.23751e-11	FALSE
TPPP2	-0.170785	1	1	FALSE	6.02687	1.70936e-27	9.28154e-27	UP
GPR161	1.49904	7.22332e-09	1.91591e-08	UP	0.400858	0.217978	0.28032	FALSE
G0S2	-0.786672	6.01125e-17	2.31804e-16	FALSE	1.28416	2.4478e-97	4.31399e-96	UP
FLRT3	3.50418	2.01051e-08	5.20298e-08	UP	4.59869	4.55518e-17	1.78149e-16	UP
ASTN2	-1.64257	0.00366134	0.00622752	DOWN	-2.16036	0.000174319	0.000348198	DOWN
RSPH9	2.01298	2.53391e-06	5.69272e-06	UP	0.28002	0.798231	0.846242	FALSE
SHE	1.66212	1.04141e-99	1.97064e-98	UP	1.90072	5.75933e-111	1.18002e-109	UP
COX7A1	2.08827	0.0233692	0.0355838	UP	1.65408	0.1349	0.18357	FALSE
FAM157B	1.54414	0.0150085	0.0234462	UP	1.27354	0.0297463	0.0456583	UP
RHOQ	-1.01582	4.0478e-169	1.47579e-167	DOWN	0.10705	0.00134536	0.00246425	FALSE
MGP	-2.46606	0.011552	0.0183583	DOWN	-0.354851	0.654023	0.717033	FALSE
ENC1	-2.80899	0	0	DOWN	1.39466	0	0	UP
MCIDAS	4.54175	0.013537	0.0212695	UP	3.5702	0.14041	0.188266	FALSE
GPT2	-1.75706	4.30478e-249	2.70721e-247	DOWN	-1.07705	1.60746e-94	2.77132e-93	DOWN
LUM	3.99164	0.0424372	0.0615387	FALSE	5.64848	8.07219e-05	0.000165554	UP
CFAP161	6.2591	3.21148e-23	1.53862e-22	UP	4.68113	6.36913e-08	1.63726e-07	UP
ACVR1C	1.74072	2.19589e-39	1.59982e-38	UP	0.79709	3.50189e-05	7.41019e-05	FALSE
GAS2L3	0.783282	4.2079e-38	2.97223e-37	FALSE	1.14268	7.96996e-124	1.92727e-122	UP
GAS2L2	4.54076	0.013537	0.0212695	UP	-	-	-	-
RNF128	0.972093	0.000764653	0.0013992	FALSE	2.20041	3.00646e-18	1.23016e-17	UP
LRP2	6.34568	1.40368e-07	3.44495e-07	UP	2.68432	0.510174	0.576575	FALSE
ZNF347	-1.01392	1.7299e-13	5.77897e-13	DOWN	0.0990225	0.448343	0.52969	FALSE
ZNF346	1.02433	2.65043e-32	1.64239e-31	UP	0.854451	5.09725e-17	1.99208e-16	FALSE
ZNF432	1.23525	3.40509e-58	3.5801e-57	UP	0.821207	2.801e-23	1.34956e-22	FALSE
ZNF439	0.696881	0.00415639	0.00701453	FALSE	2.66153	1.17154e-53	1.15262e-52	UP
CCDC191	-1.56277	3.02438e-18	1.22489e-17	DOWN	-1.30712	6.94246e-16	2.58856e-15	DOWN
NUDT12	-1.85199	3.49094e-95	6.20338e-94	DOWN	-0.684273	1.84271e-17	7.29323e-17	FALSE
HN1L	0.039094	0.529341	0.58732	FALSE	1.00162	1.60532e-96	2.81727e-95	UP
NUDT10	-1.86807	0.0126281	0.0199897	DOWN	0.603148	0.373295	0.45187	FALSE
DLL4	2.49251	5.69329e-17	2.19893e-16	UP	2.25529	1.61368e-09	4.56501e-09	UP
FBP1	-2.26399	1.47378e-89	2.43475e-88	DOWN	-1.19468	1.21695e-29	6.96473e-29	DOWN
CPN2	4.83343	0.00457738	0.00766916	UP	-	-	-	-
STAB1	2.42124	2.06424e-14	7.14417e-14	UP	1.9185	2.15325e-06	4.99911e-06	UP
STAB2	1.62558	0.000354451	0.000671848	UP	0.591963	0.314516	0.387882	FALSE
RNFT2	-1.1011	0.0009824	0.00177975	DOWN	-1.52908	1.53831e-05	3.34898e-05	DOWN
LGI4	1.50759	8.39526e-07	1.95113e-06	UP	-1.47795	0.00360608	0.00629135	DOWN
ECE1	-1.51815	1.11658835960122e-321	9.94158892561756e-320	DOWN	-1.1806	3.89137e-287	3.03947e-285	DOWN
PHACTR3	-0.900376	1.0323e-09	2.88034e-09	FALSE	-2.73339	3.25005e-46	2.75031e-45	DOWN
CELF5	1.93652	0.000470488	0.000879961	UP	0.136124	1	1	FALSE
AURKB	0.613104	0.112799	0.151844	FALSE	1.16079	0.00167444	0.00303296	UP
AURKC	1.47993	2.20948e-06	4.98371e-06	UP	-0.396778	0.383153	0.462457	FALSE
SERPINE3	2.3006	4.36887e-06	9.67257e-06	UP	1.59797	0.014741	0.023661	UP
CDC42EP2	1.9541	3.1782e-77	4.43977e-76	UP	2.39712	9.31809e-120	2.13533e-118	UP
CDC42EP1	1.85324	1.38348e-66	1.65285e-65	UP	0.53189	1.29015e-05	2.82721e-05	FALSE
TXLNB	-0.771423	3.10113e-07	7.42034e-07	FALSE	1.02658	6.14046e-18	2.4838e-17	UP
WFIKKN2	4.22307	0.0237846	0.0360573	UP	-	-	-	-
WFIKKN1	2.58971	9.9644e-09	2.62036e-08	UP	0.885548	0.236108	0.30126	FALSE
FEZ1	-1.54611	4.16314e-81	6.11883e-80	DOWN	-0.00194	0.989754	1	FALSE
ABI3	0.86809	0.0944452	0.129018	FALSE	2.63896	8.10673e-10	2.33342e-09	UP
TMEM145	1.03732	9.23942e-05	0.000184668	UP	1.56423	1.3615e-10	4.06738e-10	UP
SPDEF	2.86809	6.19196e-11	1.84159e-10	UP	-1.01667	0.278268	0.34673	FALSE
USP18	2.21334	0	0	UP	1.68301	6.51339e-146	1.91454e-144	UP
FN3K	-0.474858	8.25029e-06	1.78638e-05	FALSE	-1.44594	2.33802e-32	1.42953e-31	DOWN
BBX	-1.26875	6.21581e-194	2.81911e-192	DOWN	-0.897746	6.11251e-109	1.22819e-107	FALSE
CHN2	1.59549	0.000685218	0.00126067	UP	2.63326	3.82082e-12	1.22835e-11	UP
PKDCC	-1.35398	2.63568e-16	9.90178e-16	DOWN	0.149072	0.234363	0.299194	FALSE
IL24	0.800796	3.80495e-05	7.869e-05	FALSE	2.83576	7.39597e-77	1.04454e-75	UP
IL27	7.03319	2.59221e-12	8.209e-12	UP	4.6549	0.00739255	0.0124094	UP
TIMP1	-1.66216	0	0	DOWN	-0.602894	3.58093e-74	4.88328e-73	FALSE
IL12RB1	2.12939	4.70856e-26	2.45545e-25	UP	0.843162	0.000915567	0.0017067	FALSE
BRCA1	0.778266	9.45948e-10	2.64462e-09	FALSE	1.53148	1.98628e-47	1.73287e-46	UP
BRCA2	2.55464	7.01669e-95	1.24425e-93	UP	0.756658	6.13517e-05	0.000127144	FALSE
DMAP1	0.473497	1.42359e-07	3.49178e-07	FALSE	1.22469	1.77957e-56	1.8242e-55	UP
BICDL2	-1.12171	0.0225273	0.0344103	DOWN	-0.974797	0.0258385	0.0400741	FALSE
VGLL3	4.93946	0.00271556	0.00469006	UP	5.77189	3.29368e-05	6.98763e-05	UP
CYP24A1	-1.04904	0.707207	0.754767	FALSE	2.09865	0.0171049	0.0272581	UP
ACOT7	-1.30009	2.05375e-34	1.33937e-33	DOWN	-0.541887	2.14409e-09	6.02859e-09	FALSE
ACOT2	0.589922	1.42663e-12	4.57522e-12	FALSE	1.35312	3.77809e-86	5.96357e-85	UP
ADCY5	1.46353	1.11177e-05	2.38435e-05	UP	-1.014	0.0729185	0.10478	FALSE
RBBP8	-0.169806	0.0373127	0.054946	FALSE	-1.04011	2.08675e-24	1.0385e-23	DOWN
ADCY3	-0.0705264	0.198122	0.251746	FALSE	1.28521	1.7337e-226	9.15669e-225	UP
KIF23	1.19394	2.31846e-32	1.43879e-31	UP	0.566172	9.60462e-07	2.28863e-06	FALSE
RAB44	-1.3402	1.40978e-23	6.83554e-23	DOWN	-1.44062	2.02237e-38	1.43114e-37	DOWN
RAB42	1.40493	0.00856537	0.0138634	UP	-1.22488	0.134833	0.183555	FALSE
HMMR	1.10992	3.55251e-06	7.91386e-06	UP	2.25875	9.60239e-27	5.12035e-26	UP
PDLIM5	0.170584	0.0019947	0.00349972	FALSE	1.39152	4.12668e-245	2.48752e-243	UP
SKAP1	1.49986	0.0319774	0.0475613	UP	-1.19227	0.237944	0.303022	FALSE
LRRC36	0.197786	0.883633	0.914445	FALSE	-5.03603	0.00148671	0.00270469	DOWN
XRCC2	1.63855	0.01308	0.020674	UP	3.60309	4.71698e-19	1.99077e-18	UP
DCAF12L1	0.597525	0.00405502	0.00685037	FALSE	1.85739	2.33411e-21	1.05667e-20	UP
CLEC7A	3.10593	1.20322e-24	6.00261e-24	UP	4.07696	9.22255e-48	8.10114e-47	UP
MEIS2	-0.476612	3.30493e-10	9.46655e-10	FALSE	1.42678	5.33208e-174	1.90774e-172	UP
MEIS1	2.11948	0.00955263	0.0153483	UP	0.33586	1	1	FALSE
PCDHAC2	1.79517	6.93912e-25	3.47716e-24	UP	-0.56985	0.0274779	0.0424387	FALSE
TFR2	1.18597	1.66129e-10	4.82806e-10	UP	0.691517	0.00100655	0.00186605	FALSE
RALGPS2	-1.16703	3.95284e-67	4.76963e-66	DOWN	-0.678481	1.78563e-18	7.38257e-18	FALSE
RALGPS1	0.146416	0.431366	0.502958	FALSE	-1.48174	9.61171e-08	2.44548e-07	DOWN
ESPNL	2.24447	1.44353e-07	3.53864e-07	UP	1.02282	0.114551	0.158077	FALSE
HLA-DPA1	0.922069	1.19212e-13	4.01174e-13	FALSE	-2.01256	1.55028e-28	8.63473e-28	DOWN
DDX60	1.41074	1.03954e-191	4.62786e-190	UP	0.604664	8.87466e-41	6.6478e-40	FALSE
KIR3DL2	2.33219	0.0197165	0.0303277	UP	0.0317674	1	1	FALSE
KIR3DL3	3.40981	0.0024934	0.00433112	UP	3.85843	0.000401091	0.000774932	UP
IL13RA2	0.843646	0.0107562	0.0171566	FALSE	1.82511	9.22253e-12	2.90928e-11	UP
LRBA	-1.47272	1.12844e-157	3.81034e-156	DOWN	-0.425563	2.03924e-18	8.40189e-18	FALSE
MRPS24	4.69659	0.00781754	0.0127236	UP	4.49728	0.0129411	0.0209437	UP
IRGC	2.42974	2.42078e-05	5.07778e-05	UP	0.223229	1	1	FALSE
IL13	3.21878	0.000461219	0.000863866	UP	-2.65346	0.510174	0.576575	FALSE
YY2	-1.7089	3.37115e-19	1.41724e-18	DOWN	-0.108121	0.620564	0.686047	FALSE
CSPG5	4.9118	4.9078e-20	2.12341e-19	UP	2.31082	0.00638323	0.0107969	UP
NOS3	-0.488233	0.0213034	0.0326296	FALSE	-1.00985	1.24148e-06	2.93346e-06	DOWN
ADCY10	1.24098	6.56164e-05	0.000133177	UP	0.611369	0.0880133	0.124291	FALSE
KCNA7	-0.155206	0.576961	0.634208	FALSE	-2.65798	2.56457e-12	8.32685e-12	DOWN
KCNA3	1.0153	0.00294702	0.00506293	UP	-0.71836	0.249385	0.316115	FALSE
BHMT	2.29919	0.029406	0.0439687	UP	-2.65346	0.510174	0.576575	FALSE
C10orf95	0.917248	3.68221e-08	9.36863e-08	FALSE	-1.06318	4.52046e-08	1.17163e-07	DOWN
IRGM	-1.81302	3.36804e-16	1.26e-15	DOWN	-2.32956	4.52697e-20	1.96851e-19	DOWN
FTO	-1.12964	1.84347e-82	2.76963e-81	DOWN	-0.826159	9.6698e-60	1.03391e-58	FALSE
CGREF1	-1.30599	1.30189e-12	4.1831e-12	DOWN	0.174747	0.34083	0.416206	FALSE
CCDC38	1.8049	0.0278405	0.0418052	UP	1.2965	0.237944	0.303022	FALSE
ACACB	-0.485925	7.17398e-05	0.00014517	FALSE	-1.43618	1.0035e-26	5.34932e-26	DOWN
CCDC33	-5.86408	9.37383e-06	2.02035e-05	DOWN	-5.74345	1.6216e-05	3.5266e-05	DOWN
SLFN12	1.12345	1.07519e-14	3.76975e-14	UP	0.167691	0.425052	0.506054	FALSE
FOXD1	0.202357	0.0258662	0.0390034	FALSE	1.85771	8.60774e-176	3.1405e-174	UP
ZNF789	1.03594	5.15874e-12	1.61373e-11	UP	0.694527	1.38164e-06	3.25447e-06	FALSE
GOT1	0.509952	9.02236e-14	3.0514e-13	FALSE	-1.14713	1.7689e-43	1.41012e-42	DOWN
CAPN14	3.75093	0.0769594	0.106558	FALSE	5.27916	0.000540624	0.00103182	UP
CAPN12	-3.03898	1.81594e-47	1.5827e-46	DOWN	-1.80592	3.06596e-23	1.47594e-22	DOWN
CAPN11	-1.26064	0.000226043	0.000436179	DOWN	0.361303	0.218552	0.280819	FALSE
SLC35D3	2.63413	0.000317706	0.000604978	UP	-0.261257	1	1	FALSE
HS3ST5	1.63469	0.222307	0.279176	FALSE	4.1776	1.92164e-07	4.79962e-07	UP
CDK1	-0.522642	0.188547	0.240493	FALSE	3.33112	4.53288e-51	4.24222e-50	UP
CYFIP2	-3.64414	0	0	DOWN	0.944391	1.88362e-69	2.4032e-68	FALSE
EFNB2	1.14179	3.11063e-64	3.58464e-63	UP	0.537189	2.31558e-14	8.14641e-14	FALSE
SH2D5	0.264758	0.577476	0.634691	FALSE	-2.73077	0.000171955	0.000343849	DOWN
NOCT	1.89814	1.97285e-149	6.32096e-148	UP	0.121163	0.235984	0.301195	FALSE
NR1D1	1.5998	1.00222e-54	9.97329e-54	UP	-0.956125	2.83373e-10	8.33241e-10	FALSE
C11orf96	2.92965	3.94884e-18	1.59205e-17	UP	1.61706	0.000196231	0.000390233	UP
C11orf94	2.46206	0.00212542	0.0037175	UP	1.42457	0.172777	0.227215	FALSE
NR1D2	0.116849	0.103919	0.14064	FALSE	-1.21743	7.92239e-40	5.79871e-39	DOWN
KRT17	6.94216	6.85731e-11	2.03446e-10	UP	-	-	-	-
RNASE6	0.759195	4.53843e-07	1.0753e-06	FALSE	1.84272	7.74525e-37	5.28973e-36	UP
PARP12	1.21809	6.52309e-113	1.42205e-111	UP	1.06027	1.25887e-111	2.62126e-110	UP
COPG2	-1.00416	2.43541e-17	9.53037e-17	DOWN	-0.935131	1.96758e-12	6.4173e-12	FALSE
PHOSPHO2	-0.328733	0.315863	0.381593	FALSE	-1.11023	0.0120646	0.0196919	DOWN
PHOSPHO1	-2.24822	1.14169e-11	3.51995e-11	DOWN	0.867291	2.10212e-05	4.53252e-05	FALSE
KRT13	-2.85413	0.00896514	0.0144675	DOWN	-0.811815	0.378105	0.457128	FALSE
PDZK1	2.10187	1.1317e-08	2.96637e-08	UP	0.620714	0.259064	0.326915	FALSE
STX1B	-1.05625	3.66859e-12	1.15528e-11	DOWN	-0.612418	0.000403062	0.00077829	FALSE
MRGPRD	5.05964	0.00163125	0.00288719	UP	-	-	-	-
OSR2	2.16862	1.48187e-06	3.38538e-06	UP	1.30217	0.0111127	0.0182078	UP
LY9	1.78005	6.89986e-11	2.04637e-10	UP	1.74041	1.20468e-09	3.43249e-09	UP
LINC00452	4.68953	0.00781754	0.0127236	UP	-	-	-	-
GTPBP6	1.29629	0.00426492	0.00718622	UP	-0.431129	0.319734	0.393303	FALSE
GTPBP3	-0.312795	0.000212141	0.000410524	FALSE	-1.02235	2.87905e-29	1.6281e-28	DOWN
PCDHA3	4.41267	0.013537	0.0212695	UP	-	-	-	-
PARP10	2.05253	0	0	UP	0.950911	5.93842e-92	1.00506e-90	FALSE
CLIC5	3.01518	3.81365e-80	5.52358e-79	UP	1.11571	1.29998e-08	3.49003e-08	UP
BCL6	-1.41832	0	0	DOWN	-0.341056	1.99102e-28	1.10748e-27	FALSE
BCL3	0.701274	1.11937e-40	8.43871e-40	FALSE	1.44263	4.73309e-225	2.48405e-223	UP
BCL2	1.24589	1.75122e-103	3.4408e-102	UP	0.552509	5.17023e-22	2.39602e-21	FALSE
KLHL25	0.0313795	0.871442	0.903874	FALSE	-1.07743	4.66685e-10	1.35905e-09	DOWN
TMEM88	1.44496	4.24711e-05	8.75345e-05	UP	0.91882	0.0387962	0.0586136	FALSE
CDX1	-2.85909	5.90664e-06	1.29199e-05	DOWN	-3.56941	6.45246e-07	1.55669e-06	DOWN
NPEPL1	-1.20765	3.34502e-98	6.1777e-97	DOWN	-0.484207	5.43815e-23	2.59537e-22	FALSE
CLMN	-1.31085	1.88697e-19	8.01251e-19	DOWN	0.0309889	0.853657	0.894464	FALSE
LRFN3	-0.186094	0.000622448	0.00115019	FALSE	-1.03393	1.89936e-51	1.78933e-50	DOWN
ABHD17C	-1.19413	1.38301e-61	1.52917e-60	DOWN	0.0760351	0.226641	0.290383	FALSE
LRFN5	1.83081	4.13658e-07	9.82705e-07	UP	4.97672	1.05842e-203	4.78504e-202	UP
SP110	1.11219	6.12029e-136	1.68902e-134	UP	1.01875	1.36948e-56	1.40555e-55	UP
LYRM9	-1.05071	6.49453e-06	1.41582e-05	DOWN	-1.50056	7.30656e-08	1.87389e-07	DOWN
POLQ	1.08504	0.00163825	0.00289867	UP	2.69076	3.50619e-24	1.73712e-23	UP
KAT2B	1.05532	1.24968e-44	1.02576e-43	UP	0.789926	1.10975e-30	6.54252e-30	FALSE
OAS1	2.99203	0	0	UP	2.40454	7.05149e-259	4.76893e-257	UP
OAS3	3.74039	0	0	UP	3.12908	0	0	UP
OAS2	2.08776	1.57804e-200	7.47779e-199	UP	1.8557	7.83339e-140	2.18665e-138	UP
TTYH1	3.34613	5.13464e-24	2.52581e-23	UP	1.9872	5.49837e-06	1.2365e-05	UP
CLIC3	0.375295	0.854369	0.888508	FALSE	-4.46052	0.0129411	0.0209437	DOWN
KLHL29	1.24264	4.45676e-38	3.14539e-37	UP	1.57353	1.96737e-62	2.20115e-61	UP
OASL	4.56376	0	0	UP	1.81646	4.00293e-99	7.21526e-98	UP
ANKK1	5.16649	0.000802941	0.00146625	UP	2.68432	0.510174	0.576575	FALSE
SERPINB3	-0.173559	0.430206	0.501813	FALSE	1.29483	1.67137e-16	6.38058e-16	UP
SERPINB2	0.106502	0.393308	0.463891	FALSE	3.20963	0	0	UP
SERPINB4	-1.18741	9.47202e-51	8.72281e-50	DOWN	1.72165	1.44237e-223	7.499e-222	UP
SERPINB7	-2.44174	0.000103153	0.00020542	DOWN	4.5607	1.04015e-94	1.79512e-93	UP
SMO	-0.632223	0.00788722	0.0128259	FALSE	-2.08253	1.00348e-11	3.16132e-11	DOWN
CX3CR1	-0.0180585	1	1	FALSE	1.03577	5.52433e-05	0.000114943	UP
ATP8B3	-0.319846	3.10317e-05	6.46029e-05	FALSE	-1.30759	2.15864e-46	1.83982e-45	DOWN
ROBO1	-1.02115	2.32073e-67	2.80828e-66	DOWN	1.99739	0	0	UP
ATP8B1	-2.58444	0	0	DOWN	-1.16171	4.86561e-83	7.44018e-82	DOWN
EXD3	-0.429742	0.000343988	0.000652381	FALSE	-1.76596	7.7739e-32	4.70649e-31	DOWN
EXD1	-1.10161	0.0227817	0.0347864	DOWN	-2.30646	2.68986e-06	6.19481e-06	DOWN
CCDC82	0.469239	6.38452e-12	1.98871e-11	FALSE	1.10101	6.57555e-71	8.60043e-70	UP
ROBO4	3.70294	1.73938e-16	6.59015e-16	UP	3.23703	9.04523e-11	2.72767e-10	UP
LOC100131303	2.60519	0.00896514	0.0144675	UP	0.931326	0.705493	0.761815	FALSE
KLHDC2	-0.747941	3.23266e-32	2.00172e-31	FALSE	-1.04547	8.20115e-58	8.59209e-57	DOWN
PTGFRN	-1.26696	1.03203e-25	5.31309e-25	DOWN	-2.76286	6.76182e-56	6.83869e-55	DOWN
KLHDC1	-1.54799	3.74111e-11	1.12433e-10	DOWN	-1.65111	1.2359e-21	5.66748e-21	DOWN
TLR3	6.08026	5.38808e-06	1.183e-05	UP	5.9832	7.75237e-06	1.7252e-05	UP
HDDC3	-0.829774	5.44765e-16	2.01968e-15	FALSE	-1.07817	3.5422e-21	1.59274e-20	DOWN
HTR2A	0.366967	0.778277	0.818838	FALSE	2.63261	0.000952274	0.00177116	UP
HTR2C	-	-	-	-	4.94723	0.00250713	0.00445013	UP
HTR2B	-0.00277555	1	1	FALSE	-2.58802	2.64271e-24	1.31088e-23	DOWN
NEUROG3	2.976	1.95518e-11	5.9596e-11	UP	1.78194	0.00342325	0.00599018	UP
ZBTB34	1.08752	2.0857e-97	3.81445e-96	UP	0.749954	6.28781e-43	4.92979e-42	FALSE
KLHL30	-0.458229	0.00648564	0.0106802	FALSE	-2.845	3.19916e-37	2.21032e-36	DOWN
TMEM92	1.28169	5.36792e-06	1.17934e-05	UP	-3.77385	3.73234e-11	1.14651e-10	DOWN
SPATA18	-2.34661	1.59248e-12	5.09648e-12	DOWN	-0.11977	0.68383	0.744414	FALSE
KLHL38	-1.5391	5.38013e-09	1.43853e-08	DOWN	-0.602031	0.0130282	0.0210784	FALSE
KIAA0895	-0.513892	0.000605151	0.0011203	FALSE	-1.31422	1.21304e-10	3.63497e-10	DOWN
TRIM47	1.00216	5.81015e-21	2.59684e-20	UP	0.428828	0.00184269	0.00332432	FALSE
TLR8	0.468656	0.309082	0.374222	FALSE	3.57246	5.16397e-54	5.10173e-53	UP
SCN3B	9.50863	1.61447e-53	1.57146e-52	UP	4.50479	0.0129411	0.0209437	UP
ESAM	0.895871	5.14925e-06	1.13365e-05	FALSE	1.17472	1.47482e-07	3.7098e-07	UP
ZNF560	4.94647	0.00271556	0.00469006	UP	2.67555	0.510174	0.576575	FALSE
VPS45	0.0147129	0.804412	0.843085	FALSE	1.14794	2.08592e-113	4.46635e-112	UP
ERMN	-1.87608	7.65428e-27	4.09123e-26	DOWN	-0.705448	3.79342e-06	8.64419e-06	FALSE
ATP5S	-0.292906	0.0159674	0.0248501	FALSE	-1.09809	3.19304e-12	1.03071e-11	DOWN
NEB	1.38129	3.3316e-38	2.35917e-37	UP	0.354552	0.0029492	0.00519381	FALSE
ACR	2.31982	1.1978e-05	2.5656e-05	UP	-4.62415	0.00739255	0.0124094	DOWN
ME3	0.324155	0.000175856	0.000343013	FALSE	-1.20399	3.16158e-21	1.42623e-20	DOWN
NIM1K	-1.14352	3.85641e-08	9.803e-08	DOWN	-0.814257	6.83773e-05	0.000141211	FALSE
HFE	3.91641	1.46837e-43	1.17393e-42	UP	3.13219	9.07726e-17	3.50879e-16	UP
GPR146	-0.816286	1.70862e-07	4.16735e-07	FALSE	-1.37054	3.8423e-13	1.28828e-12	DOWN
MPZL2	-4.88658	0.00271556	0.00469006	DOWN	-2.0836	0.0632897	0.0918725	FALSE
MPZL1	0.805324	1.35132e-45	1.13451e-44	FALSE	1.34636	2.60298e-182	1.00013e-180	UP
SLC7A9	2.67127	0.000647811	0.00119522	UP	0.347618	1	1	FALSE
AFMID	-0.545969	7.73223e-09	2.04608e-08	FALSE	-1.05775	5.40925e-26	2.82377e-25	DOWN
KNL1	0.748163	2.17237e-05	4.57772e-05	FALSE	1.16046	5.67634e-10	1.64639e-09	UP
ZWINT	1.8654	4.80143e-10	1.36537e-09	UP	3.4904	1.77971e-43	1.41806e-42	UP
CITED1	3.18194	0.000461219	0.000863866	UP	3.66762	6.53273e-06	1.46082e-05	UP
DTNB	1.15039	4.54801e-07	1.07727e-06	UP	0.894982	0.000105824	0.000214734	FALSE
DTNA	0.215916	2.37137e-05	4.97661e-05	FALSE	1.01031	1.61348e-108	3.22638e-107	UP
MEIKIN	1.08745	1.02041e-05	2.19399e-05	UP	-1.34699	5.18165e-05	0.000108085	DOWN
POMK	1.51227	5.40517e-37	3.72006e-36	UP	0.193813	0.209292	0.270068	FALSE
WSCD1	-0.0823804	0.79846	0.838145	FALSE	-2.14051	1.47275e-08	3.93608e-08	DOWN
RIN1	0.0214661	0.782237	0.82234	FALSE	-1.03744	4.65785e-36	3.11967e-35	DOWN
RIN3	-0.50947	3.33979e-19	1.4051e-18	FALSE	-1.05303	2.61841e-73	3.54455e-72	DOWN
RIN2	0.634322	5.78468e-32	3.55336e-31	FALSE	1.75242	2.00652e-293	1.58964e-291	UP
KIF9	1.0396	7.86257e-10	2.20985e-09	UP	0.508135	0.0197822	0.0312284	FALSE
NOX5	-2.27016	1.45281e-21	6.61209e-21	DOWN	-3.00042	1.66622e-26	8.83958e-26	DOWN
SLC16A2	-1.96681	2.6876e-62	3.00901e-61	DOWN	1.60373	1.57685e-95	2.74703e-94	UP
RPS17	-0.326225	0.485735	0.559259	FALSE	-1.46323	0.00171222	0.00309801	DOWN
RIPK1	1.37243	1.30737e-130	3.41836e-129	UP	0.255983	0.00015777	0.000316357	FALSE
SRCIN1	2.11847	2.98815e-17	1.16422e-16	UP	-0.0581343	0.905156	0.939901	FALSE
CRABP1	-1.95045	4.57357e-25	2.3034e-24	DOWN	-1.70748	9.55583e-17	3.68437e-16	DOWN
C7orf73	-1.06872	8.30982e-54	8.1494e-53	DOWN	0.135904	0.0281682	0.0433559	FALSE
SLC9A3R2	1.38595	1.45722e-08	3.79725e-08	UP	1.52783	1.49611e-09	4.24107e-09	UP
PLCXD2	2.21515	0.000211544	0.000409413	UP	-0.0637846	1	1	FALSE
TUBG2	-0.776122	5.73643e-26	2.97953e-25	FALSE	-1.10721	2.42123e-40	1.7959e-39	DOWN
ZNF418	2.85197	0.00284176	0.00489254	UP	2.15548	0.0632897	0.0918725	FALSE
CYB5RL	-1.46384	9.8355e-42	7.57683e-41	DOWN	-0.00945559	0.927454	0.960476	FALSE
GLIPR2	1.27979	2.9963e-125	7.43233e-124	UP	0.395801	2.76979e-10	8.15159e-10	FALSE
RRAGC	1.18173	1.75461e-115	3.9367e-114	UP	0.279176	1.34242e-06	3.16435e-06	FALSE
POU4F1	1.24409	0.0278967	0.0418785	UP	2.69808	2.77265e-11	8.5693e-11	UP
GGT1	-0.235097	1.12769e-06	2.59623e-06	FALSE	-1.04629	2.1718e-112	4.57369e-111	DOWN
MCOLN1	1.39528	3.36567e-105	6.73811e-104	UP	0.689106	1.17715e-20	5.21272e-20	FALSE
GGT7	-0.560264	1.23584e-13	4.15641e-13	FALSE	-1.09869	1.07524e-47	9.43497e-47	DOWN
FBF1	-0.794873	2.81855e-18	1.14289e-17	FALSE	-1.0899	2.84152e-29	1.60743e-28	DOWN
ACTN3	6.54143	4.76717e-09	1.27746e-08	UP	3.56976	0.14041	0.188266	FALSE
ACTN2	1.98462	2.50706e-30	1.46754e-29	UP	-0.216904	0.420194	0.500843	FALSE
PTPRS	-1.53173	0	0	DOWN	-0.557394	4.62544e-43	3.64019e-42	FALSE
SLC40A1	2.97713	6.14947e-10	1.73703e-09	UP	2.441	1.90461e-05	4.11948e-05	UP
MAJIN	3.6278	3.07441e-07	7.35746e-07	UP	0.044859	1	1	FALSE
PTPRD	4.38087	0.0237846	0.0360573	UP	-	-	-	-
PTPRC	0.554022	2.05803e-24	1.02159e-23	FALSE	1.8773	0	3.68465e-307	UP
PTPRO	2.62668	1.77228e-64	2.05354e-63	UP	2.05814	5.83692e-30	3.37301e-29	UP
PTPRN	-1.05954	0.00204464	0.00358438	DOWN	-4.11722	5.06934e-15	1.82591e-14	DOWN
PTPRM	1.40118	0.088841	0.121852	FALSE	2.37024	0.000613078	0.00116383	UP
PTPRJ	-0.0312003	0.435226	0.506969	FALSE	1.72092	0	0	UP
PTPRH	-0.675196	1.41943e-24	7.06457e-24	FALSE	-2.1182	3.50814e-114	7.60952e-113	DOWN
CPM	-1.191	8.04021e-118	1.85056e-116	DOWN	1.86758	0	0	UP
CPD	-1.30039	1.40862e-268	9.92902e-267	DOWN	-0.757605	1.32819e-121	3.11665e-120	FALSE
CPE	-1.12221	4.8255e-110	1.01787e-108	DOWN	-0.846278	2.7375e-63	3.12372e-62	FALSE
BMP2	-0.0517465	0.775246	0.81748	FALSE	2.64284	1.13116e-103	2.13369e-102	UP
MN1	1.24277	9.21957e-08	2.28691e-07	UP	0.316732	0.319913	0.393493	FALSE
WDR93	-1.61816	0.00504066	0.00840789	DOWN	-1.85991	0.000354631	0.00068917	DOWN
PRSS33	2.30267	0.029406	0.0439687	UP	-2.65346	0.510174	0.576575	FALSE
CYP46A1	-0.44304	0.54732	0.605243	FALSE	-1.67774	0.0155504	0.0248786	DOWN
RTN4R	-0.233704	0.0204696	0.0314203	FALSE	-1.01079	1.57771e-24	7.88003e-24	DOWN
RAD9B	0.902573	0.0052294	0.00870383	FALSE	1.50229	2.50762e-05	5.37135e-05	UP
BANK1	2.59269	1.08375e-11	3.34374e-11	UP	0.34172	0.574543	0.640876	FALSE
PRSS36	2.42481	7.89564e-27	4.21225e-26	UP	2.26919	1.51862e-17	6.03279e-17	UP
DOC2A	-0.0277622	0.922307	0.948895	FALSE	-1.74336	5.21784e-06	1.17532e-05	DOWN
DOC2B	-0.278781	0.675152	0.726936	FALSE	1.67576	9.31049e-05	0.000189804	UP
NR5A1	5.86004	1.15331e-05	2.47189e-05	UP	3.56205	0.14041	0.188266	FALSE
DMP1	-0.508885	0.34565	0.413212	FALSE	4.04484	1.59459e-44	1.30365e-43	UP
F3	-0.0582249	0.597997	0.653847	FALSE	2.75162	0	0	UP
ABLIM1	-0.712996	0.380743	0.450674	FALSE	4.14484	1.5679e-36	1.0621e-35	UP
ABLIM3	0.616682	3.6369e-19	1.52631e-18	FALSE	-1.39367	3.59378e-55	3.60397e-54	DOWN
ABLIM2	-0.777398	0.00350085	0.00596894	FALSE	-2.58283	9.22671e-13	3.04633e-12	DOWN
OCSTAMP	-1.4342	2.2922e-297	1.88239e-295	DOWN	-0.658582	8.10868e-65	9.4936e-64	FALSE
UBXN7	-1.0827	1.88472e-116	4.28546e-115	DOWN	-1.01124	1.54896e-101	2.85382e-100	DOWN
ENDOU	1.10562	0.00371974	0.00632112	UP	-0.808644	0.130788	0.178457	FALSE
MISP3	-0.211534	0.254139	0.315196	FALSE	-1.19263	2.81609e-07	6.95225e-07	DOWN
KANK3	-1.66474	9.21563e-18	3.66653e-17	DOWN	-0.576172	0.00187285	0.0033769	FALSE
KRT7	-0.268435	0.794174	0.833854	FALSE	1.34926	0.0198654	0.0313538	UP
TRH	3.10971	0.00930691	0.0149776	UP	0.817257	1	1	FALSE
MX2	3.90286	0	0	UP	2.99493	3.39215e-252	2.18741e-250	UP
MX1	3.95502	7.02202e-290	5.49961e-288	UP	3.1738	1.73356e-191	7.13891e-190	UP
IFIT5	2.37654	9.21989e-267	6.41863e-265	UP	1.64659	1.77222e-54	1.76131e-53	UP
TAF1L	-2.32859	0.000144323	0.000283963	DOWN	0.39681	0.39838	0.478441	FALSE
IFIT3	5.16863	0	0	UP	2.90251	8.1589e-176	2.98329e-174	UP
IFIT2	5.29357	0	0	UP	0.882088	7.91045e-26	4.10884e-25	FALSE
IFIT1	5.49233	0	0	UP	3.04613	2.50378e-210	1.18676e-208	UP
CTTNBP2	0.486006	0.149621	0.194271	FALSE	1.15455	3.85585e-05	8.13156e-05	UP
ISG15	4.52506	0	0	UP	2.76672	0	0	UP
MAP1LC3A	-1.3878	2.25541e-76	3.11467e-75	DOWN	-0.112578	0.103592	0.144115	FALSE
MAP1LC3C	1.17906	0.0933034	0.127621	FALSE	3.63264	8.0683e-16	3.00162e-15	UP
FBXW8	-0.332197	0.000458921	0.000860038	FALSE	-1.47902	5.80285e-40	4.25483e-39	DOWN
CACNA1I	1.17944	0.035512	0.0524999	FALSE	-5.6561	5.13445e-05	0.000107179	DOWN
PTGES	-3.63543	2.52144e-46	2.15213e-45	DOWN	2.29797	5.3958e-68	6.63488e-67	UP
CBY3	-0.888615	0.128523	0.171563	FALSE	-1.89779	0.00216409	0.00387347	DOWN
GUCY1A3	-1.38923	0.0178344	0.0275832	DOWN	2.34721	1.01412e-11	3.19363e-11	UP
TMEM8B	-1.98869	2.36337e-20	1.03632e-19	DOWN	-1.97845	9.68421e-21	4.29186e-20	DOWN
ERLIN2	-1.02798	6.98425e-135	1.90262e-133	DOWN	-0.133811	0.000443303	0.000853121	FALSE
CALM1	1.12169	7.5756e-247	4.67724e-245	UP	-0.155463	2.24776e-06	5.21198e-06	FALSE
WDR35	-1.13522	1.50955e-33	9.65119e-33	DOWN	-0.649813	1.23114e-16	4.72491e-16	FALSE
KRT15	-2.95458	5.18461e-17	2.00384e-16	DOWN	-2.09754	4.03198e-11	1.23718e-10	DOWN
WDR31	-1.20395	3.80874e-17	1.47849e-16	DOWN	-1.76689	2.33399e-33	1.462e-32	DOWN
GABRE	-	-	-	-	4.51154	0.0129411	0.0209437	UP
TMEM151A	-0.4194	0.00850553	0.0137731	FALSE	-1.80667	7.17565e-22	3.30513e-21	DOWN
CRIP3	-0.485941	0.331978	0.398162	FALSE	-1.36597	0.00168206	0.0030461	DOWN
PAG1	-0.0904031	0.0357485	0.0528357	FALSE	-1.20286	5.64734e-208	2.60985e-206	DOWN
NBPF4	-0.0809063	0.528708	0.586721	FALSE	-1.16097	2.26606e-09	6.36509e-09	DOWN
TLE4	1.69824	9.94057e-165	3.47447e-163	UP	1.5196	5.49068e-101	1.00604e-99	UP
SPTA1	2.52532	0.0112014	0.0178247	UP	2.03793	0.0958469	0.134226	FALSE
SLC26A8	2.17723	0.00284386	0.00489565	UP	2.58787	3.21344e-05	6.82261e-05	UP
HGSNAT	0.37547	1.46734e-17	5.79031e-17	FALSE	1.21401	4.57747e-220	2.34324e-218	UP
NUDT16L1	-2.07349	1.01886e-185	4.27694e-184	DOWN	-0.6961	7.66269e-29	4.29529e-28	FALSE
PLP2	-0.00924991	0.848116	0.883146	FALSE	-1.01503	8.26599e-73	1.10815e-71	DOWN
CACNA1G	1.80327	1.93564e-165	6.80773e-164	UP	2.48344	0	0	UP
ZFP69B	1.62299	2.45947e-177	9.58685e-176	UP	1.16722	8.93069e-87	1.41775e-85	UP
CDC6	1.51711	4.9168e-25	2.47405e-24	UP	0.338894	0.0664802	0.0960847	FALSE
TNFSF13B	3.52686	5.92967e-144	1.77859e-142	UP	2.51304	7.0141e-60	7.51891e-59	UP
C3orf52	1.90463	2.28086e-09	6.21841e-09	UP	1.79621	2.92095e-09	8.14819e-09	UP
CLEC5A	1.02064	4.81017e-20	2.08277e-19	UP	0.367199	0.00551598	0.00939778	FALSE
FGF2	-2.67398	2.08019e-135	5.70349e-134	DOWN	0.585925	1.98285e-10	5.88769e-10	FALSE
PCDHB13	0.4621	0.0951281	0.129844	FALSE	1.08392	1.35189e-06	3.18574e-06	UP
PCDHB11	2.58504	0.000384387	0.000725421	UP	1.94257	0.0113654	0.0185944	UP
PCDHB10	0.593409	0.0340067	0.0503802	FALSE	1.59818	3.94797e-11	1.21185e-10	UP
PCDHB16	2.83898	1.45446e-12	4.66271e-12	UP	1.91683	1.1946e-05	2.62371e-05	UP
PCDHB15	2.44411	1.21485e-05	2.6018e-05	UP	0.725196	0.255644	0.323212	FALSE
TRIM36	2.21448	1.27745e-83	1.95218e-82	UP	1.01788	1.55371e-11	4.85427e-11	UP
C10orf10	0.301598	0.107399	0.145014	FALSE	3.30411	1.17779e-137	3.2442e-136	UP
SPATS2L	1.26197	6.43658e-178	2.53227e-176	UP	0.921988	1.68555e-89	2.77099e-88	FALSE
NAT2	0.96809	0.0473052	0.0681132	FALSE	2.94948	1.23289e-23	6.02045e-23	UP
MSRB3	-0.681499	0.0629927	0.0889745	FALSE	2.12284	6.12079e-19	2.5728e-18	UP
ADGRL2	1.03061	2.29199e-135	6.27404e-134	UP	0.711641	1.45722e-61	1.61303e-60	FALSE
ADGRL3	-1.10355	1.13912e-52	1.08628e-51	DOWN	0.157764	0.00320565	0.00562399	FALSE
FAIM2	-4.91714	2.17036e-31	1.31599e-30	DOWN	-3.80923	1.34014e-23	6.54032e-23	DOWN
NR4A1	-0.0320956	0.826415	0.863364	FALSE	-2.10247	1.79631e-24	8.953e-24	DOWN
SDC1	-2.02344	3.18299e-168	1.14082e-166	DOWN	-3.29922	0	0	DOWN
CEND1	3.67386	5.98197e-13	1.95323e-12	UP	1.3371	0.100322	0.140045	FALSE
KCNC4	0.183597	0.0106598	0.0170141	FALSE	-1.40621	7.51339e-96	1.31303e-94	DOWN
FABP12	4.83474	0.00457738	0.00766916	UP	-	-	-	-
KCNC1	2.20538	0.029406	0.0439687	UP	0.0313371	1	1	FALSE
TMEM253	0.901417	0.110589	0.149046	FALSE	2.09776	2.77756e-09	7.7573e-09	UP
TMIE	3.41537	0.0024934	0.00433112	UP	2.24475	0.151658	0.201754	FALSE
NGFR	0.805513	8.77763e-05	0.000175979	FALSE	-4.5809	9.26146e-36	6.15839e-35	DOWN
CPSF3	-1.25535	2.20292e-225	1.22186e-223	DOWN	0.0423465	0.23099	0.295433	FALSE
BMP8A	2.1205	1.1843e-118	2.74075e-117	UP	0.594804	3.11901e-07	7.68527e-07	FALSE
CFAP99	0.406914	0.157563	0.203816	FALSE	-1.22671	0.0066429	0.0112155	DOWN
AGPAT4	-1.02334	6.26359e-134	1.68728e-132	DOWN	0.594439	2.13012e-65	2.51161e-64	FALSE
MUM1L1	1.73944	0.0494663	0.0709712	FALSE	2.74454	0.000693023	0.00130709	UP
SIPA1L2	1.16407	2.86617e-126	7.25853e-125	UP	-0.0753689	0.178827	0.234578	FALSE
TTLL7	1.32934	0.000628005	0.00115995	UP	0.373722	0.385709	0.465023	FALSE
QKI	-1.13594	1.87718e-146	5.79494e-145	DOWN	-0.840407	1.73242e-111	3.58486e-110	FALSE
PLA2G4C	0.836744	1.72916e-50	1.5812e-49	FALSE	1.19472	4.65859e-95	8.08185e-94	UP
PLA2G4B	-0.56593	0.235697	0.2947	FALSE	-1.72976	0.00142818	0.00260858	DOWN
SLC35F1	1.15221	0.0011552	0.00207833	UP	1.93188	8.56334e-09	2.32374e-08	UP
SLC35F3	-3.33547	9.90905e-30	5.71146e-29	DOWN	-2.93326	2.70554e-30	1.5766e-29	DOWN
CMTM8	1.82345	3.2752e-05	6.80671e-05	UP	1.26956	0.0219639	0.0344632	UP
MBD3	1.47178	3.82799e-80	5.53962e-79	UP	0.307806	9.35561e-06	2.07146e-05	FALSE
CMTM2	1.34139	0.0018012	0.00317373	UP	-0.758171	0.282946	0.352138	FALSE
CMTM1	0.334422	0.0283206	0.0424809	FALSE	-1.13069	2.53355e-08	6.66518e-08	DOWN
MLPH	-4.22121	0	0	DOWN	-1.27709	0	0	DOWN
TSPAN18	-1.75347	4.61798e-13	1.51547e-12	DOWN	0.617094	0.000408572	0.000788289	FALSE
COL11A1	-	-	-	-	6.11223	4.02097e-06	9.14141e-06	UP
COL11A2	0.443	0.00225471	0.0039351	FALSE	2.34341	3.21255e-87	5.13422e-86	UP
TSPAN12	1.58281	1.32269e-09	3.66578e-09	UP	2.09873	1.51534e-22	7.14186e-22	UP
TSPAN17	-1.12659	2.06356e-161	7.08098e-160	DOWN	-0.0351853	0.245347	0.31159	FALSE
HEPACAM2	-1.27246	0.0336239	0.0498807	DOWN	-1.42705	0.00947055	0.0156731	DOWN
CAMLG	-0.0789461	0.105838	0.142997	FALSE	-1.08739	9.23606e-114	1.99042e-112	DOWN
SLC25A10	1.66948	1.64742e-29	9.43444e-29	UP	0.0602282	0.81671	0.862158	FALSE
LSR	1.13176	4.94715e-07	1.16838e-06	UP	1.702	5.53064e-16	2.06818e-15	UP
CCDC17	2.36311	3.80054e-15	1.35985e-14	UP	1.04287	0.0180272	0.0286319	UP
FOXF1	0.51858	2.71191e-12	8.58325e-12	FALSE	-2.25068	2.96568e-108	5.90192e-107	DOWN
SLC15A5	0.623271	0.368856	0.438166	FALSE	1.37737	0.0281565	0.0433463	UP
LSS	-0.152575	0.0044374	0.00746198	FALSE	1.38174	5.79447e-211	2.77019e-209	UP
GLI3	1.67386	0.0026716	0.00462453	UP	1.78326	0.000162326	0.000325142	UP
GRIA4	0.16729	0.771499	0.814335	FALSE	-1.12906	0.0100169	0.0165168	DOWN
KIAA1644	-0.989331	1.35937e-17	5.37551e-17	FALSE	-1.37041	6.27958e-34	4.00588e-33	DOWN
CDHR2	0.647615	0.0235087	0.0357866	FALSE	-1.16417	0.00161897	0.00293759	DOWN
HSD17B2	-0.177273	1	1	FALSE	4.55698	8.41134e-09	2.28435e-08	UP
HSD17B3	2.52102	1.01833e-06	2.35182e-06	UP	0.802692	0.284097	0.353412	FALSE
TBC1D7-LOC100130357	2.08883	0.0233692	0.0355838	UP	0.426548	1	1	FALSE
FAM65B	-0.478002	0.844216	0.879517	FALSE	2.3685	0.000208835	0.00041416	UP
ALDH1L2	-0.672341	5.92977e-36	3.99498e-35	FALSE	-1.61091	2.11357e-126	5.26398e-125	DOWN
ZNF280B	0.312612	0.014247	0.0223204	FALSE	-1.03998	3.81076e-08	9.92014e-08	DOWN
ZNF280A	-1.19036	5.05818e-11	1.51129e-10	DOWN	-1.23228	5.10144e-11	1.55844e-10	DOWN
GNG7	-1.08843	1.56907e-21	7.12972e-21	DOWN	-1.15312	1.83094e-21	8.32503e-21	DOWN
GNG3	2.3989	3.81067e-20	1.6572e-19	UP	1.05645	0.0185891	0.0294568	UP
VIT	-1.55555	0.0404938	0.0593102	FALSE	1.96893	3.05641e-05	6.50332e-05	UP
STAR	-3.05091	6.23718e-68	7.60738e-67	DOWN	-0.244741	0.0700266	0.100895	FALSE
COX6B2	-0.0618246	1	1	FALSE	-2.87969	0.0219914	0.034486	DOWN
KIAA1683	2.55895	1.3496e-56	1.38287e-55	UP	-0.166245	0.487511	0.569934	FALSE
KIAA1324L	-1.48415	6.58429e-16	2.4299e-15	DOWN	-0.0880013	0.582851	0.648939	FALSE
CCNE2	0.938822	8.39199e-06	1.81567e-05	FALSE	1.62844	1.06137e-15	3.92926e-15	UP
INSL6	1.79126	0.24957	0.309983	FALSE	2.93226	0.0219914	0.034486	UP
CLDN9	0.526135	0.00576488	0.00954999	FALSE	-1.71563	1.04326e-10	3.13752e-10	DOWN
GCC1	0.138562	0.00236401	0.00411482	FALSE	-1.09539	1.04567e-89	1.72758e-88	DOWN
TBC1D8B	-0.104465	0.145963	0.190309	FALSE	1.84967	1.42504e-253	9.37088e-252	UP
CLDN1	3.45646	5.16432e-69	6.42861e-68	UP	2.20989	4.57657e-20	1.98956e-19	UP
CLDN3	-1.8494	0.000175702	0.000342752	DOWN	-2.66989	1.40202e-05	3.06228e-05	DOWN
CLDN6	1.01831	0.079827	0.110249	FALSE	-2.79884	0.00546127	0.00931124	DOWN
RASGEF1C	1.50601	1.92112e-19	8.15548e-19	UP	-1.1254	7.84576e-05	0.000161108	DOWN
RASGEF1A	0.817803	0.0982688	0.133699	FALSE	-2.27781	0.00308739	0.00542167	DOWN
FIGN	-1.74555	0.000171592	0.0003352	DOWN	1.41519	1.7149e-07	4.2981e-07	UP
PLEKHS1	1.65137	0.0124428	0.0197038	UP	0.99861	0.256472	0.324112	FALSE
SMYD5	0.055068	0.39238	0.462926	FALSE	-1.08255	5.36159e-39	3.84984e-38	DOWN
SMYD3	-1.17412	1.47134e-40	1.10527e-39	DOWN	-0.593414	2.51706e-12	8.17419e-12	FALSE
IRF1	1.01052	9.6183e-80	1.38833e-78	UP	-0.382241	2.11505e-09	5.94895e-09	FALSE
RDM1	-2.24941	0.00391674	0.00663391	DOWN	-1.37459	0.0577985	0.0845283	FALSE
IRF6	-3.64618	4.64358e-85	7.29391e-84	DOWN	-2.6388	8.00519e-57	8.2517e-56	DOWN
IRF8	-2.77589	0	0	DOWN	-0.278276	3.46531e-15	1.25577e-14	FALSE
FAM78B	1.24063	1.07516e-07	2.65525e-07	UP	1.13187	9.05623e-06	2.00784e-05	UP
LY75	-2.59333	1.39001e-22	6.53551e-22	DOWN	0.622669	8.61001e-06	1.91146e-05	FALSE
CDCP1	1.77545	0	0	UP	0.287038	4.6699e-06	1.05504e-05	FALSE
ONECUT2	0.560428	7.05918e-06	1.53496e-05	FALSE	1.23317	1.26309e-30	7.42807e-30	UP
RNF19A	-1.21428	9.41679e-161	3.20531e-159	DOWN	-0.0705708	0.0356015	0.0540668	FALSE
SECTM1	3.21551	3.9712e-216	2.0671e-214	UP	0.803683	1.15693e-05	2.54499e-05	FALSE
NUPR1	4.14415	1.92446e-178	7.64229e-177	UP	-1.06637	0.00590467	0.0100231	DOWN
C3orf67	-1.09581	0.00653903	0.0107639	DOWN	-2.20353	7.83622e-06	1.74316e-05	DOWN
LOC100129083	-2.44883	0.029406	0.0439687	DOWN	-0.247121	0.845406	0.887327	FALSE
ZBTB10	1.43031	1.14518e-44	9.41806e-44	UP	0.53811	7.18557e-06	1.60271e-05	FALSE
TMEM150C	1.39166	6.93492e-06	1.50891e-05	UP	0.491456	0.198281	0.257317	FALSE
SPATA13	-1.81325	5.41746e-260	3.63679e-258	DOWN	-0.207624	4.80415e-07	1.16954e-06	FALSE
LYSMD2	1.28267	7.73309e-21	3.44537e-20	UP	0.48892	0.00492408	0.00844033	FALSE
DAB2IP	2.59649	1.80657e-60	1.97172e-59	UP	-1.49014	1.91158e-06	4.45107e-06	DOWN
BACE2	-0.581087	2.34121e-05	4.9176e-05	FALSE	-1.95807	8.68094e-36	5.77699e-35	DOWN
SPATA33	1.07055	3.39608e-07	8.10888e-07	UP	0.473519	0.0468862	0.0694361	FALSE
TRIM69	1.30894	1.21341e-18	4.99813e-18	UP	1.02539	4.13578e-12	1.32755e-11	UP
NIPSNAP3A	1.00244	9.49626e-23	4.48237e-22	UP	1.04262	6.00289e-21	2.68036e-20	UP
TRIM66	-1.20558	1.93993e-40	1.45147e-39	DOWN	-0.00367399	0.965475	0.995082	FALSE
TRIM67	1.01903	0.00452825	0.00760492	UP	0.937819	0.0232372	0.036256	FALSE
C2orf81	-2.63134	3.56493e-47	3.09589e-46	DOWN	-0.787891	8.27577e-11	2.50153e-10	FALSE
ITK	-4.81228	1.549e-70	1.97323e-69	DOWN	0.724732	1.2591e-06	2.97382e-06	FALSE
LOC339862	-1.27694	3.12529e-09	8.44578e-09	DOWN	-0.619405	0.00159364	0.00289289	FALSE
DMRTB1	-2.11359	5.60219e-05	0.000114349	DOWN	-4.36882	4.68691e-09	1.29035e-08	DOWN
OMP	-0.487469	0.520019	0.578342	FALSE	-3.11867	0.000789369	0.00148041	DOWN
CNBD2	-0.570212	0.396857	0.467425	FALSE	1.37115	0.0151922	0.0243242	UP
C7orf61	1.38688	3.22011e-05	6.69633e-05	UP	0.493198	0.341262	0.416611	FALSE
ZNF853	0.00287741	1	1	FALSE	-3.03409	3.81186e-09	1.05609e-08	DOWN
GABPB2	1.09359	2.04533e-29	1.16776e-28	UP	0.344561	0.00282571	0.00498795	FALSE
NAGPA	1.34298	4.30587e-47	3.73168e-46	UP	-0.15393	0.254852	0.322424	FALSE
IGIP	-1.3369	4.0892e-88	6.65804e-87	DOWN	-1.29201	2.27773e-64	2.64443e-63	DOWN
NDRG1	-2.55741	0	0	DOWN	-0.935625	1.30859e-237	7.40511e-236	FALSE
NEXN	2.84065	3.29604e-06	7.36191e-06	UP	1.41877	0.0279279	0.0430258	UP
HIP1	0.617921	9.92117e-29	5.56672e-28	FALSE	-1.48499	2.65083e-82	4.00562e-81	DOWN
CILP	2.79664	3.23336e-06	7.22668e-06	UP	-1.38415	0.327192	0.400787	FALSE
SERTAD2	-1.79178	0	0	DOWN	-0.721437	7.05134e-126	1.7354e-124	FALSE
SHPK	-2.2987	0	0	DOWN	-0.763735	4.72891e-52	4.52414e-51	FALSE
ZXDC	-0.0986616	0.0493191	0.0708081	FALSE	-1.11108	2.13423e-88	3.4675e-87	DOWN
NDRG4	1.35794	6.26285e-40	4.63873e-39	UP	-1.00936	2.6169e-12	8.49012e-12	DOWN
BID	0.160489	0.000652563	0.00120321	FALSE	1.21053	3.82113e-244	2.28677e-242	UP
ZNF469	1.31142	2.52176e-127	6.48339e-126	UP	1.01779	6.12158e-72	8.12806e-71	UP
SPATA17	-2.08227	2.25359e-18	9.18429e-18	DOWN	-0.302855	0.126606	0.173106	FALSE
FAM229B	-2.60574	7.09022e-09	1.88149e-08	DOWN	-2.15989	8.66876e-11	2.61794e-10	DOWN
TMEM249	1.9903	1.10309e-05	2.36664e-05	UP	0.608679	0.249725	0.316499	FALSE
HEMK1	-0.988942	6.8724e-37	4.71262e-36	FALSE	-1.21087	5.39891e-44	4.36239e-43	DOWN
TFAP4	0.0658106	0.595349	0.651373	FALSE	-1.52646	3.51624e-19	1.48703e-18	DOWN
KLKB1	1.98655	3.96448e-07	9.42748e-07	UP	0.528079	0.373295	0.45187	FALSE
THEM6	0.356298	0.00951327	0.0152894	FALSE	-2.05046	3.17627e-43	2.51517e-42	DOWN
CYBB	1.49093	2.26391e-31	1.37222e-30	UP	2.81811	5.00582e-150	1.53092e-148	UP
SLN	0.692088	0.707207	0.754767	FALSE	4.01721	1.01086e-06	2.40391e-06	UP
CEACAM16	1.40403	0.0280109	0.0420462	UP	0.534319	0.598365	0.663755	FALSE
CIDEB	1.27143	0.0265193	0.0399276	UP	0.815536	0.260578	0.328701	FALSE
LCA5	-2.28838	1.76717e-32	1.09868e-31	DOWN	-0.0516348	0.755327	0.807867	FALSE
NOTCH3	-1.3138	2.59879e-69	3.24935e-68	DOWN	-1.93439	8.7594e-129	2.22829e-127	DOWN
EGR3	0.0481989	0.598864	0.654583	FALSE	-1.17547	4.48972e-23	2.14889e-22	DOWN
TCTEX1D4	0.361829	0.102422	0.138702	FALSE	1.5315	1.69823e-19	7.24821e-19	UP
FGFRL1	-1.19947	1.43657e-190	6.29835e-189	DOWN	-0.796834	2.10869e-97	3.72028e-96	FALSE
HSF5	5.51935	0.000150892	0.000296268	UP	-	-	-	-
CRLF1	-4.43106	0	0	DOWN	-3.3794	1.56487e-281	1.17274e-279	DOWN
N4BP2L1	-0.189115	0.0226083	0.034531	FALSE	1.10688	1.88008e-63	2.15272e-62	UP
RNF175	0.35019	0.0457923	0.0660697	FALSE	1.60006	4.80802e-24	2.37574e-23	UP
KMO	1.88953	5.81262e-44	4.68248e-43	UP	2.41978	4.61607e-82	6.94372e-81	UP
IL1RL1	0.59917	0.593507	0.649651	FALSE	2.27481	0.00885047	0.0146922	UP
RORB	-2.18707	9.11288e-48	7.9753e-47	DOWN	-0.961104	2.34798e-12	7.637e-12	FALSE
PARK2	-1.5489	7.81285e-15	2.75469e-14	DOWN	-0.989214	9.49912e-07	2.26544e-06	FALSE
NXPE2	-2.28007	0.0233692	0.0355838	DOWN	-5.23977	0.000540624	0.00103182	DOWN
ZNF471	-1.52962	1.44782e-07	3.54865e-07	DOWN	0.296114	0.281403	0.350375	FALSE
GUSB	-1.01426	3.88467e-112	8.41447e-111	DOWN	0.0339123	0.336045	0.410845	FALSE
ROR2	-0.0905861	0.933308	0.95858	FALSE	1.35842	0.0079191	0.0132372	UP
KIZ	-0.742899	1.46036e-21	6.64467e-21	FALSE	-1.40545	1.15714e-59	1.23565e-58	DOWN
SYNGR1	-1.74937	5.56141e-140	1.58122e-138	DOWN	-0.886073	1.11948e-75	1.55856e-74	FALSE
TTC30A	-1.57612	3.90773e-32	2.41091e-31	DOWN	-0.801176	1.03128e-14	3.66846e-14	FALSE
IFT43	-1.03949	1.08225e-15	3.95685e-15	DOWN	-0.168558	0.163628	0.216362	FALSE
KLHL21	1.86044	0	0	UP	0.473026	1.42069e-21	6.49518e-21	FALSE
CRK	1.40582	1.58553e-172	5.97382e-171	UP	0.720413	6.71046e-34	4.27256e-33	FALSE
CRH	-0.743006	0.778277	0.818838	FALSE	2.78034	7.38799e-05	0.000152084	UP
TSGA10IP	1.89465	0.00137845	0.00246114	UP	0.213489	0.789877	0.838674	FALSE
GLDC	1.13806	0.0074666	0.0122171	UP	0.226677	0.721146	0.7765	FALSE
QPCT	-2.08623	5.64419e-88	9.18104e-87	DOWN	2.14772	8.39078e-303	7.19574e-301	UP
PC	-1.63199	1.21451e-221	6.58519e-220	DOWN	-0.270232	2.36896e-11	7.33935e-11	FALSE
LOC105376731	3.11067	0.000121437	0.000240079	UP	-1.25474	0.639814	0.703681	FALSE
B4GALT2	1.17034	8.96627e-23	4.23694e-22	UP	0.206766	0.129703	0.177092	FALSE
B4GALT4	-0.302582	0.000359829	0.000681387	FALSE	-1.03021	1.23378e-27	6.72996e-27	DOWN
DHRS13	-1.15489	9.33245e-32	5.69953e-31	DOWN	-1.6733	2.53585e-53	2.47878e-52	DOWN
CR1	-2.30889	0.0137168	0.0215297	DOWN	1.37253	0.0172307	0.0274427	UP
TNFRSF1B	0.167775	1.57761e-07	3.8567e-07	FALSE	1.29336	0	0	UP
LGMN	1.15217	2.05909e-36	1.39502e-35	UP	-0.413124	0.00172731	0.00312497	FALSE
TBC1D17	0.36103	5.36598e-11	1.60043e-10	FALSE	1.45087	9.76853e-234	5.38143e-232	UP
SPRN	0.934105	0.00459622	0.00769768	FALSE	1.00945	9.71005e-05	0.000197658	UP
L1CAM	-0.796125	1.06742e-14	3.74403e-14	FALSE	-1.49861	1.7046e-39	1.23571e-38	DOWN
GPD1L	-0.34121	0.00640464	0.0105499	FALSE	-1.18837	1.03098e-17	4.13339e-17	DOWN
VMAC	-2.02323	5.34939e-59	5.70231e-58	DOWN	-1.48895	2.96202e-40	2.19214e-39	DOWN
DOHH	1.20259	3.01487e-43	2.39561e-42	UP	0.610302	1.48591e-10	4.42713e-10	FALSE
ARNTL2	1.1141	4.82953e-74	6.42305e-73	UP	1.8617	0	0	UP
EPHB4	0.000145963	1	1	FALSE	-1.62685	8.72931e-27	4.66077e-26	DOWN
STOX1	2.24702	0.00533859	0.00887335	UP	2.28079	0.00638323	0.0107969	UP
MARK1	0.433501	0.837384	0.873691	FALSE	2.16954	0.000926114	0.00172481	UP
MCOLN2	-0.165253	0.0584301	0.0829873	FALSE	1.57385	4.62515e-118	1.04835e-116	UP
CCDC13	-1.07365	1.09577e-08	2.87531e-08	DOWN	-0.748535	5.76291e-05	0.000119727	FALSE
CD69	-1.77612	0.00952562	0.0153063	DOWN	0.583887	0.290759	0.360862	FALSE
CNGB3	-1.25888	0.000587813	0.00108988	DOWN	-0.406375	0.251265	0.318329	FALSE
TPD52L1	2.31191	1.17299e-14	4.10414e-14	UP	1.27371	0.00219361	0.00392547	UP
EFCAB11	1.16763	1.54838e-06	3.53303e-06	UP	0.258842	0.385013	0.464298	FALSE
MAGEB17	-1.90327	4.68268e-26	2.4427e-25	DOWN	-2.98583	2.28097e-42	1.76999e-41	DOWN
HSPA1B	-1.30079	4.86208e-165	1.70293e-163	DOWN	-2.33656	0	0	DOWN
ACTR3C	1.8104	0.24957	0.309983	FALSE	3.4973	0.00222518	0.00397555	UP
GPR50	4.38879	0.013537	0.0212695	UP	3.57064	0.14041	0.188266	FALSE
PSCA	1.21974	7.17631e-05	0.000145193	UP	-0.75712	0.118174	0.162645	FALSE
C1orf210	3.17514	0.000657064	0.00121111	UP	0.541596	1	1	FALSE
NR3C2	0.971811	0.0419994	0.0614028	FALSE	1.09195	0.00796174	0.0133018	UP
PHGDH	0.216671	0.000163353	0.000319843	FALSE	-2.5178	7.69263e-210	3.62556e-208	DOWN
HSPB7	-1.35407	1.99083e-220	1.06579e-218	DOWN	-0.204637	5.67008e-08	1.46139e-07	FALSE
C10orf35	0.24823	0.10446	0.141291	FALSE	-1.96608	6.63437e-18	2.68098e-17	DOWN
HSPB3	-2.83654	1.40745e-16	5.34693e-16	DOWN	1.23117	9.596e-08	2.44191e-07	UP
HSPB9	1.35742	0.0268971	0.0404533	UP	1.15274	0.0900908	0.126977	FALSE
RHOBTB2	-0.45254	4.81107e-27	2.58953e-26	FALSE	-1.14154	3.26527e-135	8.74788e-134	DOWN
RHOBTB3	-2.0267	0	0	DOWN	0.445035	4.53057e-34	2.89348e-33	FALSE
RHOBTB1	-1.04579	9.8892e-08	2.44799e-07	DOWN	1.13402	1.15533e-16	4.43907e-16	UP
INO80D	1.05858	5.2649e-70	6.64674e-69	UP	0.331338	1.71854e-11	5.35921e-11	FALSE
INO80C	0.308383	0.0040054	0.00677119	FALSE	-1.00573	4.28132e-13	1.43259e-12	DOWN
LPO	-2.42923	5.41023e-44	4.36665e-43	DOWN	-3.16689	2.63917e-38	1.86287e-37	DOWN
CCR5	2.86068	8.85457e-08	2.19992e-07	UP	2.02622	0.00564728	0.00961066	UP
FAM43B	-2.97239	0.00290352	0.00499225	DOWN	0.0328307	1	1	FALSE
FAM43A	1.19974	3.83904e-64	4.41202e-63	UP	0.962625	7.91309e-34	5.01715e-33	FALSE
LPL	-1.91247	0	0	DOWN	0.744949	4.5935e-68	5.66089e-67	FALSE
PRDM12	-0.640639	0.110281	0.148679	FALSE	-1.96108	2.37248e-05	5.09237e-05	DOWN
LDLRAD2	-1.51136	0.0309015	0.0460622	DOWN	-0.167042	0.817137	0.862444	FALSE
C8orf4	-1.60279	0.0302013	0.045078	DOWN	-2.31135	0.00461347	0.00792834	DOWN
RNASET2	-1.22581	3.18331e-213	1.61718e-211	DOWN	-0.203635	1.04695e-08	2.82854e-08	FALSE
RFTN2	3.392	1.84559e-06	4.18692e-06	UP	1.84014	0.0463172	0.0686852	FALSE
NAV1	-1.62822	8.59083e-181	3.47682e-179	DOWN	-0.0405142	0.421897	0.502801	FALSE
LIG1	-1.50895	5.19195e-72	6.74077e-71	DOWN	0.0315256	0.625523	0.690561	FALSE
LIG3	-0.0828358	0.23427	0.293002	FALSE	-1.03509	1.18195e-38	8.40344e-38	DOWN
IL36RN	-2.81435	2.42927e-11	7.36617e-11	DOWN	4.60399	1.37089e-193	5.78871e-192	UP
BOLL	2.30659	0.00122788	0.00220323	UP	1.66034	0.0433321	0.0646039	FALSE
PMP2	4.38087	0.0237846	0.0360573	UP	3.86864	0.0755907	0.108051	FALSE
UMODL1	0.914257	0.445673	0.517272	FALSE	2.65317	0.000944129	0.00175699	UP
NKX6-1	-1.24453	2.66378e-23	1.28057e-22	DOWN	-1.30622	8.11411e-20	3.49726e-19	DOWN
KCTD12	0.112604	0.0671066	0.0943284	FALSE	1.30647	1.23776e-149	3.75777e-148	UP
DGKA	-1.34499	1.12131e-92	1.9258e-91	DOWN	-0.209696	5.14711e-05	0.000107417	FALSE
CSPG4	-2.57815	0	0	DOWN	-1.34102	1.33628e-164	4.4642e-163	DOWN
ZKSCAN2	1.59718	5.86087e-54	5.76779e-53	UP	-0.427053	0.0009463	0.00176083	FALSE
ZKSCAN7	0.874053	0.030461	0.0454497	FALSE	2.30464	8.97956e-16	3.33243e-15	UP
IGFN1	-2.43284	0	0	DOWN	-1.09334	1.99268e-174	7.14486e-173	DOWN
UFL1	-1.21989	4.18017e-159	1.41715e-157	DOWN	-0.880038	3.80176e-68	4.7026e-67	FALSE
H6PD	-1.47811	4.20432e-288	3.24769e-286	DOWN	-0.149912	0.000228571	0.000451684	FALSE
SLC25A37	-1.31152	1.83562e-141	5.31733e-140	DOWN	-0.56395	1.37969e-33	8.69468e-33	FALSE
GPBAR1	3.19529	4.29217e-14	1.46659e-13	UP	2.22369	0.000304504	0.000595513	UP
TUBA1C	1.5052	4.37477e-291	3.49094e-289	UP	1.64981	0	0	UP
TUBA1A	1.0843	5.2525e-40	3.89551e-39	UP	1.07879	7.38843e-33	4.57637e-32	UP
GNG4	-1.5868	2.1352e-09	5.83071e-09	DOWN	-2.94189	2.20364e-17	8.71243e-17	DOWN
IGSF11	6.08302	5.38808e-06	1.183e-05	UP	2.6848	0.510174	0.576575	FALSE
TMEM182	-0.286653	0.0872811	0.119829	FALSE	-2.32268	2.69727e-20	1.1806e-19	DOWN
FAM71F1	3.56854	2.39358e-06	5.38459e-06	UP	0.704569	0.746979	0.800276	FALSE
FAM102A	-1.3045	9.63949e-125	2.3806e-123	DOWN	-1.80862	1.52693e-241	8.94491e-240	DOWN
ADI1	1.02707	2.22721e-43	1.7714e-42	UP	0.237147	0.00388066	0.00674494	FALSE
OR52N4	2.96398	2.83574e-07	6.80359e-07	UP	1.24697	0.185658	0.242429	FALSE
RIMKLA	0.777941	0.0135385	0.0212695	FALSE	1.37574	0.000313619	0.000612547	UP
HCAR2	2.94474	1.3222e-17	5.2322e-17	UP	1.61141	0.00103026	0.00190874	UP
SCGB1A1	-0.493857	0.37362	0.443079	FALSE	-4.15046	7.71638e-07	1.85138e-06	DOWN
HMOX1	2.76841	0	0	UP	0.203856	2.31593e-09	6.50078e-09	FALSE
TSPAN32	0.0630063	0.754617	0.798965	FALSE	1.15359	2.66971e-13	9.02579e-13	UP
AIF1	-1.06997	1.82688e-16	6.91703e-16	DOWN	0.205712	0.0341829	0.0521218	FALSE
CLDN5	-4.156	1.69624e-88	2.77249e-87	DOWN	-2.18645	1.56209e-37	1.08648e-36	DOWN
C7orf57	-5.90186	0	0	DOWN	-2.81093	0	0	DOWN
NLGN4Y	-1.32439	2.36676e-18	9.63157e-18	DOWN	1.38586	4.97488e-33	3.09525e-32	UP
CCNG2	-0.883871	8.61267e-35	5.67149e-34	FALSE	-1.27916	6.537e-70	8.40464e-69	DOWN
LRRCC1	-1.45559	3.61224e-46	3.07385e-45	DOWN	0.4381	5.13077e-07	1.2456e-06	FALSE
SMIM1	-1.41987	1.46365e-05	3.12003e-05	DOWN	-1.96575	2.47021e-05	5.29532e-05	DOWN
VSIG8	-0.742205	0.000993	0.00179645	FALSE	-1.53601	1.44752e-09	4.10471e-09	DOWN
SMIM5	2.40263	5.47058e-05	0.000111824	UP	-0.550258	0.598365	0.663755	FALSE
PRKCB	-1.65766	0	0	DOWN	-0.396689	1.59021e-33	9.99863e-33	FALSE
PDCD1	0.502544	0.0250816	0.0379013	FALSE	-3.05578	2.02904e-18	8.36192e-18	DOWN
UGT3A1	4.70118	0.00781754	0.0127236	UP	5.16701	0.000891669	0.00166439	UP
PBLD	1.11523	0.000115798	0.000229574	UP	2.13823	3.0741e-15	1.1157e-14	UP
GCAT	-1.90401	5.28499e-75	7.15822e-74	DOWN	-1.55268	2.33067e-46	1.98339e-45	DOWN
GHSR	2.33323	0.000121224	0.000239741	UP	0.22342	1	1	FALSE
C7orf50	-0.11123	0.046951	0.0676435	FALSE	-1.01373	1.11704e-77	1.59112e-76	DOWN
NT5DC2	-0.428301	1.74257e-09	4.78635e-09	FALSE	1.10599	7.64776e-63	8.62031e-62	UP
GVQW2	0.645814	0.364878	0.433898	FALSE	1.45385	0.0279279	0.0430258	UP
OXCT1	-1.02106	3.11106e-11	9.37977e-11	DOWN	0.307826	0.0130571	0.0211192	FALSE
C5	-2.13783	1.31055e-63	1.49599e-62	DOWN	-0.783497	3.07918e-14	1.0794e-13	FALSE
RHCE	-2.9886	2.18112e-43	1.73556e-42	DOWN	-1.83003	1.78646e-11	5.5637e-11	DOWN
RAB39A	0.833327	4.387e-10	1.25085e-09	FALSE	1.63657	3.52104e-49	3.16817e-48	UP
AKR1D1	4.38981	0.013537	0.0212695	UP	-	-	-	-
IL12A	2.42473	0.000168684	0.000329709	UP	0.36447	0.841989	0.884243	FALSE
IRAK1BP1	-1.45815	9.16283e-24	4.47352e-23	DOWN	-0.712533	8.80439e-06	1.95279e-05	FALSE
CIT	-0.148597	0.829094	0.865744	FALSE	2.80958	6.94329e-20	3.00352e-19	UP
PDE2A	2.72115	2.04094e-126	5.19196e-125	UP	0.27472	0.0836635	0.118621	FALSE
ZNF320	1.63598	1.43366e-15	5.20344e-15	UP	2.84741	5.58409e-76	7.79384e-75	UP
SGO1	0.464591	0.198383	0.251993	FALSE	1.23192	8.75307e-05	0.0001789	UP
DAO	-1.17349	0.161502	0.208495	FALSE	-3.15582	0.00862719	0.0143444	DOWN
LRP1B	5.27997	0.00060965	0.00112715	UP	4.49767	0.0129411	0.0209437	UP
N4BP2	1.60498	2.12774e-189	9.27707e-188	UP	-0.0162103	0.793863	0.842207	FALSE
ALDH1A2	1.63436	2.1089e-283	1.57164e-281	UP	3.67191	0	0	UP
ARL4A	-0.947875	5.59578e-56	5.66171e-55	FALSE	-1.66486	1.33507e-72	1.78549e-71	DOWN
RBBP8NL	-3.16837	8.85319e-09	2.3354e-08	DOWN	-7.04774	1.06279e-12	3.50408e-12	DOWN
LRP11	-0.394494	1.34854e-09	3.73437e-09	FALSE	-1.42842	1.11466e-51	1.05727e-50	DOWN
CUBN	0.887134	1.44197e-05	3.07536e-05	FALSE	2.23798	7.90495e-24	3.88407e-23	UP
GPC1	0.354124	2.413e-19	1.02026e-18	FALSE	-2.22622	0	0	DOWN
GPC2	-1.43572	0.00149129	0.00265168	DOWN	-2.40677	2.02674e-06	4.70935e-06	DOWN
GPC4	-1.42349	0	0	DOWN	-0.00554523	0.859324	0.899891	FALSE
GPC6	0.704923	0.00471528	0.00788849	FALSE	2.58811	1.26986e-36	8.61958e-36	UP
BBS9	-1.39484	1.51347e-32	9.43034e-32	DOWN	-0.967779	5.0332e-12	1.61003e-11	FALSE
BBS2	-1.44934	4.38863e-106	8.87007e-105	DOWN	-1.98547	1.18602e-119	2.71041e-118	DOWN
BBS7	-1.01947	2.75532e-36	1.86298e-35	DOWN	-0.69224	2.24896e-15	8.19628e-15	FALSE
C2orf48	1.18447	0.00264735	0.00458678	UP	1.02309	0.0246515	0.0383117	UP
C2orf40	-1.89934	3.95259e-12	1.24194e-11	DOWN	1.70216	2.34769e-24	1.16627e-23	UP
EXPH5	-1.62618	0.000533938	0.000993034	DOWN	-3.24573	4.86419e-08	1.25817e-07	DOWN
GAREM2	1.25761	3.9537e-17	1.5337e-16	UP	0.510978	0.00326823	0.00572776	FALSE
GPR183	2.12691	6.25783e-124	1.52541e-122	UP	1.14497	1.69085e-25	8.69573e-25	UP
PIK3CG	0.211129	9.30625e-07	2.15633e-06	FALSE	1.41926	0	0	UP
ZSWIM5	1.38932	2.34649e-05	4.92808e-05	UP	2.24853	2.65718e-08	6.98492e-08	UP
CHST8	2.18972	0.0153658	0.02398	UP	-3.14875	0.265261	0.332391	FALSE
TMEM54	0.0537515	0.564142	0.62153	FALSE	-1.3124	3.44562e-30	1.99947e-29	DOWN
SFRP2	1.63722	0.00214635	0.00375256	UP	2.88026	1.27955e-10	3.82874e-10	UP
PLEKHA6	4.40695	1.50403e-154	4.99876e-153	UP	-0.623769	0.121613	0.166992	FALSE
TDO2	0.808804	8.1892e-43	6.44356e-42	FALSE	4.7054	0	0	UP
PRRG4	1.38171	8.10658e-37	5.54321e-36	UP	1.63388	5.45645e-52	5.2112e-51	UP
ZNF675	0.69751	1.06035e-07	2.61982e-07	FALSE	1.16712	5.29537e-24	2.61422e-23	UP
ORM2	0.369723	0.460048	0.532292	FALSE	-2.41423	0.0012847	0.00235677	DOWN
PARP14	1.83006	1.52794e-288	1.1857e-286	UP	0.907232	2.35665e-72	3.14415e-71	FALSE
EYS	-1.24558	9.67176e-10	2.70174e-09	DOWN	-0.708792	6.452e-05	0.000133543	FALSE
TUBA1B	1.21538	4.50518e-149	1.44072e-147	UP	1.14011	1.4994e-139	4.17847e-138	UP
MAG	1.23131	0.00677227	0.0111305	UP	2.4042	1.20338e-10	3.60797e-10	UP
MAF	-1.41991	6.09085e-90	1.01416e-88	DOWN	0.446346	9.60949e-24	4.70908e-23	FALSE
WFDC1	-1.50222	5.82357e-05	0.000118739	DOWN	-3.65017	5.94272e-12	1.89151e-11	DOWN
SEMA4C	-0.65432	1.31083e-32	8.18279e-32	FALSE	-1.21211	9.05961e-151	2.7809e-149	DOWN
ZNF454	2.77259	2.53701e-16	9.5502e-16	UP	1.14369	0.0247035	0.0383889	UP
BACH2	-1.48688	9.51293e-10	2.65825e-09	DOWN	0.115032	0.634871	0.699864	FALSE
PRKCQ	1.6891	6.92351e-08	1.73083e-07	UP	0.881495	0.003924	0.00681741	FALSE
WSB1	-1.12211	6.86546e-210	3.41597e-208	DOWN	-0.387713	6.98006e-34	4.44081e-33	FALSE
KCNIP2	1.03087	3.58625e-09	9.66521e-09	UP	2.90601	8.90144e-97	1.56382e-95	UP
KCNIP1	6.29356	3.74421e-07	8.91872e-07	UP	6.78981	1.34579e-08	3.60662e-08	UP
PRSS55	2.87745	0.0231955	0.0353545	UP	0.82149	1	1	FALSE
PRSS57	2.29581	2.16486e-12	6.87883e-12	UP	-0.0446666	1	1	FALSE
PRSS50	4.21378	0.0237846	0.0360573	UP	-	-	-	-
MPV17	-1.10452	2.33127e-88	3.79943e-87	DOWN	-0.150014	0.00190771	0.00343714	FALSE
LIN28A	-1.80612	0.00304711	0.00522958	DOWN	-2.13889	0.00071448	0.00134634	DOWN
AVPI1	0.01096	0.894146	0.923741	FALSE	-1.65081	2.57375e-48	2.28492e-47	DOWN
TGFBI	1.60741	0	0	UP	-0.406526	4.70136e-29	2.64782e-28	FALSE
HMCN2	10.7936	3.13149e-113	6.88887e-112	UP	4.82272	0.00427842	0.0073892	UP
RPS6KA4	1.04219	7.21804e-37	4.94163e-36	UP	0.331117	7.84478e-05	0.000161108	FALSE
ACOXL	-4.88856	0.00271556	0.00469006	DOWN	-1.20859	0.237944	0.303022	FALSE
KRT16	5.55633	1.14263e-40	8.60639e-40	UP	0.0435386	1	1	FALSE
NPHP1	-1.51858	6.49015e-17	2.49872e-16	DOWN	-1.66486	9.90803e-22	4.55107e-21	DOWN
DNAAF3	-0.701439	0.0242496	0.0367097	FALSE	-1.9672	1.15762e-07	2.92919e-07	DOWN
CTH	-1.00445	6.68504e-53	6.42561e-52	DOWN	-2.03007	2.22893e-187	8.82922e-186	DOWN
ARFGEF3	-1.67783	1.78055e-182	7.31106e-181	DOWN	-1.15226	5.40062e-107	1.06206e-105	DOWN
CYBRD1	-2.21134	6.13256e-192	2.74456e-190	DOWN	-0.272186	9.55962e-06	2.11607e-05	FALSE
MOBP	5.98193	2.87869e-06	6.45273e-06	UP	2.67555	0.510174	0.576575	FALSE
GALNT3	1.51346	0.00850129	0.0137676	UP	-0.450575	0.593541	0.659063	FALSE
PCNX2	-1.9738	3.13463e-64	3.60984e-63	DOWN	-0.51006	6.08967e-07	1.47173e-06	FALSE
MYLK4	1.25644	9.10394e-06	1.96543e-05	UP	1.01534	0.00051247	0.000980897	UP
GLP1R	4.39673	0.013537	0.0212695	UP	-	-	-	-
RGPD2	-1.30101	2.84411e-29	1.61618e-28	DOWN	-0.728612	2.23107e-10	6.60821e-10	FALSE
PPP2R2C	-0.466885	0.158592	0.20499	FALSE	-2.24947	2.57983e-07	6.38606e-07	DOWN
IRF7	1.04152	8.93338e-90	1.48018e-88	UP	0.812497	1.85023e-75	2.57163e-74	FALSE
SCN4B	0.147255	0.780679	0.820958	FALSE	-1.6423	0.00337741	0.00591411	DOWN
AGAP11	1.28137	3.12016e-22	1.4497e-21	UP	-0.548746	0.00518567	0.00886498	FALSE
RAB11FIP4	-1.05142	4.34511e-75	5.89464e-74	DOWN	0.683303	1.25921e-55	1.26736e-54	FALSE
SPP1	-1.50563	0	0	DOWN	0.346126	3.96754e-22	1.84277e-21	FALSE
KIAA1522	0.875854	4.1487e-61	4.55737e-60	FALSE	1.14596	3.42899e-109	6.90654e-108	UP
ARHGEF10	-1.63746	3.52014e-119	8.16875e-118	DOWN	-0.762795	6.37076e-31	3.7719e-30	FALSE
IFIH1	2.29255	5.92878775009496e-323	5.33590897508546e-321	UP	1.44438	1.55694e-147	4.65879e-146	UP
MPDU1	1.76526	1.48217e-124	3.63917e-123	UP	0.863879	2.98006e-21	1.3458e-20	FALSE
HMGB2	-0.885405	4.85147e-46	4.1201e-45	FALSE	-1.32976	3.67439e-117	8.26092e-116	DOWN
EEF1A2	-0.198656	8.70917e-05	0.000174669	FALSE	-1.98391	1.20755e-264	8.44115e-263	DOWN
ARHGEF12	0.678075	1.23835e-57	1.28444e-56	FALSE	1.22643	3.08958e-175	1.11742e-173	UP
SLFN12L	2.92867	8.55628e-08	2.12769e-07	UP	-0.506088	0.776266	0.825852	FALSE
GCHFR	-1.17749	7.14151e-17	2.74512e-16	DOWN	-1.20326	8.22352e-16	3.05731e-15	DOWN
TSPYL5	-1.19548	2.54643e-181	1.03553e-179	DOWN	-0.404736	5.09021e-28	2.80231e-27	FALSE
KIF4B	0.740201	0.547962	0.605557	FALSE	2.2119	0.0215791	0.0339009	UP
KIF4A	-1.0199	0.0418048	0.0611413	FALSE	1.84936	1.38178e-10	4.12576e-10	UP
TMEM159	-0.153944	0.00669105	0.0110036	FALSE	-1.14967	2.23266e-59	2.37803e-58	DOWN
CLIP2	-0.0815072	0.0590276	0.0837235	FALSE	-1.83043	0	0	DOWN
ETNK2	-0.856918	0.000365551	0.000691803	FALSE	-1.14764	0.000522494	0.000999164	DOWN
MNDA	-2.59809	3.65851e-51	3.38943e-50	DOWN	-2.73892	1.21247e-41	9.26168e-41	DOWN
CD48	-1.07827	0.00247003	0.00429361	DOWN	0.574798	0.0510668	0.0752857	FALSE
MND1	0.0300483	1	1	FALSE	2.44218	6.07552e-13	2.02076e-12	UP
CD44	-1.08108	1.41378e-135	3.88262e-134	DOWN	0.736572	5.82745e-113	1.23979e-111	FALSE
CA13	2.24703	1.8412e-09	5.0425e-09	UP	2.59516	3.2379e-14	1.13432e-13	UP
CA11	-1.80147	1.10262e-39	8.09242e-39	DOWN	-0.679827	7.65676e-08	1.96249e-07	FALSE
EIF4E3	-1.34179	3.67165e-57	3.79898e-56	DOWN	-0.704147	2.26344e-18	9.3141e-18	FALSE
RAB26	-2.20976	0.000276276	0.000528466	DOWN	-1.18887	0.0346314	0.0527638	FALSE
PIK3C2B	-0.685295	1.83713e-06	4.16828e-06	FALSE	-1.60827	1.22804e-23	5.99851e-23	DOWN
ACTR1B	-1.40758	5.47071e-178	2.1573e-176	DOWN	-1.1301	5.74727e-176	2.11543e-174	DOWN
FAR2	-0.875045	5.29559e-59	5.65208e-58	FALSE	1.88092	0	0	UP
CHPF	0.808166	1.08972e-51	1.01513e-50	FALSE	-1.05617	8.62817e-72	1.14198e-70	DOWN
COL23A1	-2.14664	0	0	DOWN	-0.574725	7.9477e-46	6.68483e-45	FALSE
MCF2	1.4997	0.00272166	0.00469963	UP	1.80519	0.000970969	0.00180391	UP
C1orf234	-1.30431	0.394419	0.464834	FALSE	-4.271	0.0229668	0.0358677	DOWN
PPP2R3A	0.596179	1.31098e-14	4.57748e-14	FALSE	1.14893	1.68838e-67	2.06087e-66	UP
RIBC2	-1.51044	0.018617	0.0287358	DOWN	1.28856	0.00272092	0.00481012	UP
NQO1	1.30379	1.12268e-99	2.12206e-98	UP	1.07128	2.43503e-61	2.68466e-60	UP
SFMBT1	1.71458	4.96767e-94	8.6906e-93	UP	0.569522	5.35557e-09	1.46982e-08	FALSE
C14orf132	-2.60237	0	0	DOWN	-2.75278	1.42475e-281	1.07256e-279	DOWN
XIRP1	-1.05429	1.44098e-210	7.19088e-209	DOWN	-0.75491	4.91978e-115	1.08125e-113	FALSE
CLEC1A	3.46021	0.141991	0.18553	FALSE	5.17981	0.000891669	0.00166439	UP
ZFHX4	2.09238	2.76693e-05	5.78093e-05	UP	3.73435	3.71055e-21	1.66754e-20	UP
PPP1R3F	1.02634	8.86833e-14	3.00051e-13	UP	-0.541018	0.00320851	0.00562843	FALSE
IL31RA	-0.31726	0.00058887	0.00109172	FALSE	-1.17821	8.34685e-26	4.33146e-25	DOWN
LEFTY2	5.98347	1.80375e-06	4.09584e-06	UP	-	-	-	-
LEFTY1	5.13934	1.35819e-15	4.93695e-15	UP	2.4292	0.0276588	0.042635	UP
ARRDC4	3.06262	0	0	UP	1.93894	4.22812e-212	2.04486e-210	UP
ARRDC5	4.38777	0.013537	0.0212695	UP	4.0929	0.0413513	0.0618837	FALSE
RAB27B	-1.15574	7.55269e-12	2.34481e-11	DOWN	-2.71062	1.24847e-21	5.722e-21	DOWN
KIF15	-0.187134	0.754183	0.798555	FALSE	2.85057	3.24693e-23	1.56215e-22	UP
CDON	-1.30836	4.33092e-29	2.45448e-28	DOWN	-1.48941	9.80922e-31	5.7912e-30	DOWN
ELK1	0.941299	4.20779e-08	1.06642e-07	FALSE	1.79368	1.24523e-30	7.33085e-30	UP
PAK5	-2.33901	0.00338038	0.00577635	DOWN	-0.184908	0.900329	0.935438	FALSE
CHRNE	2.27578	2.55476e-05	5.34952e-05	UP	0.733653	0.297972	0.369181	FALSE
SH3BP2	-1.00423	5.16206e-142	1.50046e-140	DOWN	0.361242	8.79254e-32	5.31547e-31	FALSE
KCNG1	-1.21875	1.2115e-125	3.0453e-124	DOWN	-0.581664	1.43604e-42	1.11642e-41	FALSE
KCNG3	1.52593	0.00908447	0.0146392	UP	0.753551	0.25013	0.316939	FALSE
KCNG4	-1.08458	1.40022e-05	2.98782e-05	DOWN	-6.05976	5.55425e-40	4.07434e-39	DOWN
PANX1	1.14855	8.06549e-143	2.38122e-141	UP	1.11073	2.02906e-158	6.59327e-157	UP
CYP2D6	1.18433	3.98154e-05	8.22112e-05	UP	-0.590583	0.206779	0.26722	FALSE
RPRM	4.38291	0.0237846	0.0360573	UP	4.49728	0.0129411	0.0209437	UP
AXDND1	2.35854	1.41439e-07	3.47072e-07	UP	-1.00331	0.273951	0.342146	FALSE
TNS1	-2.98984	0	0	DOWN	-0.997489	8.74621e-147	2.60305e-145	FALSE
PTGDR2	1.43033	0.0178344	0.0275832	UP	-0.225024	0.780739	0.829766	FALSE
NLRP1	-1.08626	3.87376e-07	9.21823e-07	DOWN	-3.60854	2.54345e-30	1.48319e-29	DOWN
ZNF774	-0.693809	0.0075084	0.0122807	FALSE	-1.2115	8.62188e-05	0.000176371	DOWN
PAIP2B	-2.63382	4.87773e-22	2.25025e-21	DOWN	-3.37354	1.25298e-21	5.74105e-21	DOWN
SHISA4	0.490846	7.45311e-09	1.9747e-08	FALSE	-1.01959	3.35191e-19	1.41862e-18	DOWN
TMEM215	-2.03724	3.30447e-31	1.99151e-30	DOWN	1.76297	1.21318e-84	1.8758e-83	UP
GAS1	4.23348	8.39978e-16	3.08643e-15	UP	3.57684	1.26921e-08	3.40852e-08	UP
PDGFRB	-2.99218	4.98168696594536e-312	4.25632315166149e-310	DOWN	-0.295655	3.23228e-07	7.95314e-07	FALSE
PDGFRA	-2.71729	2.29026e-128	5.92422e-127	DOWN	1.834	7.22849e-176	2.65475e-174	UP
RGS19	1.19292	1.00421e-39	7.39262e-39	UP	-0.263711	0.00497994	0.00853172	FALSE
ANKRD13B	1.04773	1.09571e-13	3.69246e-13	UP	0.886782	3.7353e-07	9.15501e-07	FALSE
RAD54L	0.742446	0.00394259	0.00667427	FALSE	2.14271	7.51874e-17	2.91788e-16	UP
PDGFRL	1.12425	0.00368247	0.00626219	UP	2.06694	9.15741e-10	2.6263e-09	UP
MCTP2	-2.62549	5.46426e-05	0.000111709	DOWN	1.98327	1.80757e-08	4.79474e-08	UP
WDR27	-1.02708	3.84023e-65	4.51147e-64	DOWN	-0.667402	3.26868e-34	2.09561e-33	FALSE
ALCAM	-1.27467	1.48626e-167	5.29329e-166	DOWN	0.784505	4.15741e-142	1.18032e-140	FALSE
TPM2	0.513481	4.98203e-17	1.92686e-16	FALSE	1.57971	2.82601e-182	1.08333e-180	UP
PGA5	4.38534	0.013537	0.0212695	UP	-	-	-	-
PLPP3	1.77151	1.38244e-14	4.82003e-14	UP	2.02933	9.45361e-17	3.6458e-16	UP
SH3RF3	-0.351662	0.107539	0.14519	FALSE	1.78092	3.39332e-34	2.17301e-33	UP
PLPP6	-1.14647	4.7145e-35	3.12888e-34	DOWN	-0.0799347	0.381494	0.460622	FALSE
PLSCR1	1.69535	2.22645e-122	5.3049e-121	UP	0.844243	9.02906e-30	5.19062e-29	FALSE
TJP2	2.89454	9.69802e-65	1.12834e-63	UP	2.473	7.51657e-46	6.33181e-45	UP
TJP3	-3.8981	0	0	DOWN	-4.49903	0	0	DOWN
PPAN	1.031	1.78198e-17	7.01064e-17	UP	0.552346	3.76955e-05	7.95761e-05	FALSE
CCDC171	-0.819272	0.0255526	0.0385579	FALSE	-1.66731	0.00013566	0.000273175	DOWN
SH3PXD2B	0.367263	5.01253e-27	2.69625e-26	FALSE	-1.39534	2.99134219163424e-317	2.79589663036405e-315	DOWN
SRRM3	-1.11219	2.76547e-12	8.75111e-12	DOWN	-1.15166	5.99465e-12	1.9073e-11	DOWN
THPO	4.2159	0.0237846	0.0360573	UP	-	-	-	-
ACVR2A	0.885777	1.85519e-18	7.58722e-18	FALSE	2.15249	3.14313e-194	1.33398e-192	UP
PRKCG	2.29777	0.00867994	0.0140381	UP	-3.53163	0.14041	0.188266	FALSE
KLHL13	0.311566	0.775025	0.817305	FALSE	1.49188	0.0230808	0.0360322	UP
C9orf50	-2.60206	8.55665e-35	5.63679e-34	DOWN	-1.03668	5.34305e-12	1.70553e-11	DOWN
SMARCA1	-1.7423	6.53529e-20	2.81317e-19	DOWN	-1.90042	7.82373e-18	3.15166e-17	DOWN
FYB	2.20788	1.11407e-66	1.33287e-65	UP	1.95415	1.23791e-62	1.38968e-61	UP
GOLGA6L9	-2.02617	0.000208871	0.000404472	DOWN	-2.91032	4.20335e-07	1.02734e-06	DOWN
FYN	-2.11521	0	0	DOWN	-0.59366	3.18358e-52	3.051e-51	FALSE
ASCL2	-1.75362	1.24076e-08	3.24719e-08	DOWN	0.809396	0.00032344	0.000630842	FALSE
CCT6B	-0.803473	8.71801e-05	0.000174825	FALSE	-1.21024	3.91156e-08	1.01746e-07	DOWN
XAGE1E	-2.07574	1.058e-05	2.27279e-05	DOWN	-2.78595	2.67172e-09	7.46925e-09	DOWN
FCGR2B	-3.5851	0	0	DOWN	-1.03986	1.0724e-53	1.05571e-52	DOWN
NLE1	0.00102066	1	1	FALSE	-1.17162	3.33493e-27	1.79848e-26	DOWN
ENO2	-2.44723	0	0	DOWN	-2.19499	0	0	DOWN
NDST3	3.74865	0.0769594	0.106558	FALSE	5.64517	8.07219e-05	0.000165554	UP
TM2D1	-1.03288	6.46494e-23	3.07039e-22	DOWN	0.176265	0.0520012	0.0765953	FALSE
CKM	-1.33139	1.534e-20	6.77564e-20	DOWN	-3.50984	5.69243e-51	5.31752e-50	DOWN
MST1	-0.980934	2.2256e-18	9.07679e-18	FALSE	-1.33104	9.24337e-17	3.57134e-16	DOWN
MUC5AC	-5.09977	1.18365e-97	2.17414e-96	DOWN	-2.98696	5.33684e-39	3.83372e-38	DOWN
DCN	2.22513	9.5214e-06	2.05059e-05	UP	3.6086	6.37198e-19	2.67704e-18	UP
LIX1	2.29411	0.029406	0.0439687	UP	-2.65346	0.510174	0.576575	FALSE
ACSM5	3.75643	1.55186e-20	6.85275e-20	UP	2.51502	1.64386e-06	3.84762e-06	UP
NDC1	-0.156946	0.00135614	0.00242309	FALSE	1.06193	5.38012e-136	1.45543e-134	UP
ARIH2OS	-1.09688	1.12281e-06	2.58536e-06	DOWN	-1.12924	5.66619e-06	1.27252e-05	DOWN
DCT	-2.16167	0.00265246	0.00459468	DOWN	-0.0438229	1	1	FALSE
CUL7	-0.703355	2.90526e-50	2.64096e-49	FALSE	-1.06139	1.19399e-97	2.11323e-96	DOWN
TRIM29	-1.04243	0.00814852	0.0132318	DOWN	-3.90273	1.41768e-10	4.2299e-10	DOWN
CDH20	-2.43066	0.029406	0.0439687	DOWN	-1.33187	0.172777	0.227215	FALSE
CDH22	-0.478505	0.0185726	0.0286777	FALSE	-1.25585	2.67384e-06	6.16131e-06	DOWN
TRIM21	1.56465	6.10544e-177	2.36894e-175	UP	1.32666	8.81851e-67	1.06468e-65	UP
FLRT1	-0.704282	0.000839391	0.00152968	FALSE	-1.34336	2.99971e-09	8.3595e-09	DOWN
FLRT2	-2.17657	3.38506e-133	9.06093e-132	DOWN	0.478535	2.12875e-17	8.42034e-17	FALSE
PXYLP1	-4.03911	0	0	DOWN	-0.991146	1.16762e-109	2.36035e-108	FALSE
F2R	-0.911256	5.53812e-06	1.21437e-05	FALSE	2.66963	7.0757e-128	1.78091e-126	UP
NKAP	-0.773793	2.58723e-39	1.88169e-38	FALSE	-1.0508	3.10919e-51	2.92082e-50	DOWN
QRFP	3.65855	1.16432e-06	2.67838e-06	UP	1.85406	0.0437734	0.0652269	FALSE
EDARADD	-0.451102	0.347914	0.415625	FALSE	-1.55364	6.74511e-05	0.000139333	DOWN
PNRC2	0.767589	2.02964e-56	2.06964e-55	FALSE	1.19718	3.25272e-231	1.77428e-229	UP
DNAJC28	-1.18372	2.44921e-05	5.13488e-05	DOWN	-0.798925	0.000644204	0.00122041	FALSE
DNAJC22	0.0199864	1	1	FALSE	3.28777	4.11141e-45	3.39799e-44	UP
REP15	1.04959	0.0124129	0.0196602	UP	2.50826	4.99975e-15	1.80201e-14	UP
NTSR1	-1.91509	0	0	DOWN	-1.17487	9.24463e-169	3.20423e-167	DOWN
DTD1	-1.07823	5.7927e-20	2.49797e-19	DOWN	-0.823067	3.86471e-14	1.35021e-13	FALSE
ARHGAP5	-1.91307	3.40907e-85	5.37978e-84	DOWN	0.822315	1.16848e-44	9.58579e-44	FALSE
ICOSLG	-0.103952	0.070459	0.0986309	FALSE	-2.02728	8.38899e-216	4.1662e-214	DOWN
SLCO4C1	1.43207	1.58654e-13	5.30635e-13	UP	0.605984	0.00297322	0.00523499	FALSE
AEN	1.42196	9.18119e-128	2.36405e-126	UP	-0.328472	9.57953e-06	2.12019e-05	FALSE
TSPYL2	-0.514107	1.83498e-10	5.31913e-10	FALSE	-1.19887	4.78582e-35	3.12487e-34	DOWN
PRLR	1.58669	1.598e-06	3.64234e-06	UP	3.01786	1.23055e-35	8.15966e-35	UP
KHDC1L	-0.712461	0.128022	0.170935	FALSE	-1.30024	0.0124313	0.0202347	DOWN
PLVAP	4.22081	3.48615e-30	2.03433e-29	UP	0.863981	0.327685	0.401362	FALSE
CYP4Z1	-3.22538	0.00930691	0.0149776	DOWN	-0.584481	0.548701	0.614564	FALSE
ALLC	5.06738	0.00139681	0.00249203	UP	2.6848	0.510174	0.576575	FALSE
ZCCHC18	-2.07773	0.000959189	0.00173881	DOWN	-1.68721	0.00628955	0.0106492	DOWN
ZNF610	0.638735	0.00314073	0.00538262	FALSE	1.65788	5.18532e-21	2.31841e-20	UP
CCDC83	5.44269	0.000135679	0.000267391	UP	4.49806	0.0129411	0.0209437	UP
BAG1	1.5824	1.1257e-237	6.68191e-236	UP	0.83008	2.08478e-54	2.06948e-53	FALSE
SH2D1B	4.2098	0.0237846	0.0360573	UP	2.67555	0.510174	0.576575	FALSE
RTKN	-1.13594	7.15718e-26	3.70496e-25	DOWN	-0.714438	6.15694e-10	1.78144e-09	FALSE
NTRK1	-1.83453	6.54389e-23	3.10702e-22	DOWN	-1.8553	2.69427e-23	1.29964e-22	DOWN
LRRC37A3	1.52137	5.18552e-46	4.39717e-45	UP	-0.378619	0.028709	0.0441435	FALSE
SLC39A1	0.566715	3.45875e-56	3.51422e-55	FALSE	1.11468	3.24753e-240	1.88255e-238	UP
CEP126	-1.65858	0.0158775	0.0247192	DOWN	1.55327	0.000112639	0.000228255	UP
CD79B	0.104628	0.707921	0.755435	FALSE	-1.72954	1.07689e-06	2.55763e-06	DOWN
MEOX2	-	-	-	-	5.45121	0.000204944	0.000406831	UP
ZNF385C	0.0755863	0.778905	0.819358	FALSE	-3.10801	1.40396e-13	4.80216e-13	DOWN
ZNF385B	3.47055	0.141991	0.18553	FALSE	6.25443	1.23821e-06	2.92614e-06	UP
PTPN14	-2.20339	5.18374e-285	3.91488e-283	DOWN	-1.98518	8.18133e-248	5.04122e-246	DOWN
CYB561A3	0.0713105	0.112445	0.151403	FALSE	1.54578	0	0	UP
BNIP3	-1.48981	8.33541e-169	3.01949e-167	DOWN	0.0394331	0.376152	0.455064	FALSE
CRNDE	-1.01737	3.87834e-21	1.74309e-20	DOWN	-0.541364	4.09838e-08	1.06505e-07	FALSE
CA4	-3.22155	0.00930691	0.0149776	DOWN	-4.90798	0.00250713	0.00445013	DOWN
PSIP1	-2.06353	8.34546e-161	2.84638e-159	DOWN	-1.06304	1.05362e-60	1.14644e-59	DOWN
FSCN2	1.89212	1.28875e-13	4.33003e-13	UP	0.863926	0.0346539	0.0527915	FALSE
FSCN1	-1.167	7.51711e-174	2.85769e-172	DOWN	0.147377	9.22725e-05	0.000188291	FALSE
TCAP	0.626065	0.151953	0.197177	FALSE	-1.2624	0.0233421	0.0364093	DOWN
ARL10	-0.374114	0.395031	0.465501	FALSE	-1.89282	0.000974192	0.00180949	DOWN
LOC100996634	0.343515	0.201808	0.255845	FALSE	1.2276	2.18648e-07	5.43581e-07	UP
COL6A3	-2.43901	0	0	DOWN	-2.41871	0	0	DOWN
IDO1	5.46395	1.57371e-84	2.44916e-83	UP	3.98398	7.48384e-13	2.48173e-12	UP
NLRP12	1.03948	0.0066197	0.0108946	UP	-1.37194	0.021619	0.0339477	DOWN
ECM2	4.39083	0.013537	0.0212695	UP	-	-	-	-
LDHAL6A	1.12344	0.0676447	0.0950058	FALSE	1.75632	0.00125023	0.00229835	UP
DDIT3	-0.83887	1.41605e-46	1.21539e-45	FALSE	-2.02126	4.00463e-256	2.665e-254	DOWN
SEL1L3	-1.08734	2.30181e-114	5.13716e-113	DOWN	-0.425507	1.02087e-29	5.85665e-29	FALSE
HIST4H4	1.69911	5.89835e-05	0.000120205	UP	0.819085	0.188357	0.245684	FALSE
LYPD3	-0.73373	0.0857029	0.117767	FALSE	-1.70534	0.00233704	0.00416555	DOWN
LYPD1	4.69277	0.00781754	0.0127236	UP	-	-	-	-
NAP1L3	-3.89177	1.56767e-44	1.2849e-43	DOWN	-2.20506	4.95248e-20	2.15017e-19	DOWN
CATSPER1	-1.52942	2.28217e-26	1.20235e-25	DOWN	-1.21956	9.69465e-16	3.5946e-15	DOWN
RGS6	-0.769944	0.309531	0.374693	FALSE	-2.6181	0.00113754	0.00209978	DOWN
RGS3	-0.188463	0.000662565	0.00122085	FALSE	-1.2265	1.65017e-75	2.29547e-74	DOWN
ACSF2	-0.798585	4.27186e-23	2.04029e-22	FALSE	-1.2379	3.15271e-56	3.21198e-55	DOWN
RGS9	1.06172	1.30841e-05	2.7958e-05	UP	-1.70288	3.40979e-06	7.79454e-06	DOWN
TRDN	5.52768	0.000112423	0.000223157	UP	3.56205	0.14041	0.188266	FALSE
COL1A2	0.319751	0.620276	0.675804	FALSE	1.70109	0.00159736	0.00289902	UP
CATSPERD	7.74188	1.24828e-15	4.54815e-15	UP	-	-	-	-
KIAA1143	-1.23537	3.48087e-84	5.3728e-83	DOWN	-0.465853	1.25431e-17	4.9995e-17	FALSE
ARAP2	3.1613	4.8449e-29	2.74026e-28	UP	1.79334	1.73618e-05	3.76834e-05	UP
FSD1L	1.09838	2.29548e-27	1.24185e-26	UP	0.233782	0.0480829	0.0711135	FALSE
HAPLN1	0.70484	0.707207	0.754767	FALSE	3.3923	0.000153685	0.000308427	UP
SLC6A20	5.53877	0.000150892	0.000296268	UP	-	-	-	-
RDH16	2.13765	1.03905e-08	2.73029e-08	UP	-0.915188	0.16596	0.219151	FALSE
KANK2	-1.09349	1.25043e-148	3.96134e-147	DOWN	-0.71103	3.85275e-80	5.66739e-79	FALSE
RDH12	1.96442	5.03045e-07	1.18772e-06	UP	0.456022	0.424277	0.505271	FALSE
ADGRG2	1.68925	1.15e-09	3.19975e-09	UP	-0.0912828	0.87825	0.916308	FALSE
WDR5B	-1.91585	2.71445e-110	5.74723e-109	DOWN	-1.0159	1.80681e-46	1.5447e-45	DOWN
BCL2A1	-1.73081	2.56435e-293	2.05598e-291	DOWN	-0.871898	8.90218e-99	1.59941e-97	FALSE
KIAA0355	-0.367432	2.26567e-10	6.54627e-10	FALSE	-1.19514	1.85834e-79	2.71204e-78	DOWN
ZSCAN20	1.09247	7.74737e-24	3.79012e-23	UP	0.404112	0.000501789	0.000961338	FALSE
ZSCAN23	-0.58343	0.0466439	0.0672354	FALSE	-2.1254	3.60694e-08	9.39984e-08	DOWN
MLYCD	-1.10967	1.17104e-28	6.56196e-28	DOWN	0.144036	0.100277	0.140018	FALSE
TDRD9	-1.7222	2.55858e-111	5.47199e-110	DOWN	-1.42967	2.49891e-89	4.10003e-88	DOWN
TRHDE	-0.731891	0.000756665	0.00138549	FALSE	2.00652	4.92063e-57	5.09741e-56	UP
TDRD3	1.08999	3.88241e-28	2.14636e-27	UP	-0.0677545	0.55585	0.621818	FALSE
CD22	1.44732	1.40022e-92	2.39752e-91	UP	1.89781	3.69874e-175	1.33484e-173	UP
TDRD7	1.63772	3.10455e-262	2.10079e-260	UP	0.595771	8.02805e-30	4.61835e-29	FALSE
TDRD6	1.94743	1.302e-06	2.98496e-06	UP	3.62355	1.1003e-32	6.77235e-32	UP
TDRD5	6.24248	3.21191e-07	7.67889e-07	UP	-	-	-	-
ABHD2	-2.19715	0	0	DOWN	-0.272259	1.18905e-12	3.91341e-12	FALSE
ABHD1	-0.788915	0.0839873	0.11557	FALSE	-1.67605	0.000610916	0.00116012	DOWN
ABHD4	0.259074	7.7778e-06	1.68797e-05	FALSE	-1.2647	7.92533e-75	1.0906e-73	DOWN
TWF1	1.15416	7.04819e-81	1.03323e-79	UP	0.728015	1.54732e-39	1.12218e-38	FALSE
MBTPS2	-1.31356	4.17072e-120	9.73188e-119	DOWN	0.129223	0.00166326	0.00301335	FALSE
EIF4G2	0.904147	3.76864e-151	1.22134e-149	FALSE	1.12962	2.14146177371803e-312	1.93627714833407e-310	UP
GPR4	0.976034	0.0805732	0.111234	FALSE	2.38611	4.40862e-09	1.21676e-08	UP
AKAP14	5.43803	0.000237928	0.000457857	UP	3.19406	0.265261	0.332391	FALSE
ULBP3	1.04506	9.2892e-16	3.40362e-15	UP	-0.989245	2.96242e-07	7.30701e-07	FALSE
GRB7	4.21378	0.0237846	0.0360573	UP	3.56976	0.14041	0.188266	FALSE
UQCC3	1.19038	2.39837e-13	7.96489e-13	UP	0.0611947	0.833159	0.877017	FALSE
HOXC9	4.20055	0.0237846	0.0360573	UP	-	-	-	-
KCND1	1.12837	1.03894e-13	3.50394e-13	UP	-0.47547	0.00932456	0.0154468	FALSE
HOXC4	4.22773	0.0237846	0.0360573	UP	2.67555	0.510174	0.576575	FALSE
HOXC6	5.34569	0.000378895	0.000715295	UP	5.46004	0.000204944	0.000406831	UP
CD151	-1.03113	3.93354e-105	7.86568e-104	DOWN	-0.556794	4.00578e-37	2.75731e-36	FALSE
CFAP100	1.54128	0.000926981	0.00168295	UP	-0.9979	0.179164	0.234964	FALSE
HCST	-0.416417	1.32047e-08	3.45208e-08	FALSE	-1.2221	9.47842e-47	8.14948e-46	DOWN
C5orf64	4.20874	0.0237846	0.0360573	UP	-	-	-	-
UROC1	2.73377	1.25728e-05	2.68926e-05	UP	-4.08124	0.0413513	0.0618837	FALSE
MFSD1	0.431122	3.66689e-25	1.85172e-24	FALSE	1.02619	8.06635e-171	2.84322e-169	UP
HTRA3	1.07631	2.92497e-39	2.12095e-38	UP	1.32133	4.6101e-63	5.22468e-62	UP
DSG2	-1.64745	4.59698e-20	1.99352e-19	DOWN	-3.08792	5.85001e-39	4.19511e-38	DOWN
HMBS	-1.03753	6.0297e-28	3.31722e-27	DOWN	-0.361063	1.58254e-07	3.97114e-07	FALSE
C1orf127	2.6821	2.34959e-09	6.39549e-09	UP	-2.33507	0.0276588	0.042635	DOWN
VASH2	0.599785	0.0473455	0.0681538	FALSE	-2.49742	8.2836e-08	2.11957e-07	DOWN
TMEM241	-1.80965	1.2596e-69	1.57725e-68	DOWN	-0.177907	0.0487468	0.0720313	FALSE
POLR2A	1.11172	9.42523e-193	4.2406e-191	UP	0.492907	3.258e-45	2.70341e-44	FALSE
AKR7A2	-1.31055	6.36698e-136	1.75357e-134	DOWN	-0.691632	1.04715e-56	1.07672e-55	FALSE
CCNO	0.275671	0.348283	0.415948	FALSE	-1.26895	0.000160314	0.000321292	DOWN
USP50	4.24502	1.33065e-05	2.84225e-05	UP	2.63227	0.0573296	0.0838868	FALSE
BATF2	2.34963	4.4568e-84	6.86664e-83	UP	1.81155	2.82792e-42	2.19032e-41	UP
MAPK15	2.63515	5.50004e-10	1.55827e-09	UP	1.3821	0.00765796	0.0128252	UP
MAPK10	-1.00452	0.00390051	0.00660907	DOWN	2.08583	1.16749e-22	5.52747e-22	UP
FZD1	0.91111	1.87473e-12	5.98054e-12	FALSE	1.20037	4.68122e-23	2.23862e-22	UP
FZD2	-1.2423	7.50305e-28	4.11573e-27	DOWN	-1.20474	1.41586e-21	6.47667e-21	DOWN
FZD4	1.04939	2.53182e-21	1.14307e-20	UP	-1.39374	3.45643e-22	1.60852e-21	DOWN
CACNB1	-1.91233	1.36968e-56	1.40259e-55	DOWN	-1.14549	1.22008e-25	6.29409e-25	DOWN
SLA	-0.523231	1.68531e-09	4.63582e-09	FALSE	3.38532	0	0	UP
NCR3	-0.964501	0.0161814	0.025167	FALSE	-1.18804	0.007206	0.0121293	DOWN
HIST1H1T	7.67126	3.46525e-18	1.40009e-17	UP	4.51231	0.0129411	0.0209437	UP
DCBLD1	2.11932	8.79569e-269	6.2258e-267	UP	-0.845303	7.94931e-15	2.83743e-14	FALSE
CTRB2	5.36678	2.48158e-12	7.86453e-12	UP	-	-	-	-
PLCD4	2.00277	5.7204e-48	5.02451e-47	UP	0.0943176	0.629704	0.694767	FALSE
CTRB1	2.95301	1.2257e-07	3.01733e-07	UP	0.0489416	1	1	FALSE
PLCD3	0.0496707	0.517235	0.5757	FALSE	-1.00034	3.14745e-30	1.83092e-29	DOWN
PLCD1	-1.05508	4.43468e-24	2.18339e-23	DOWN	-1.95134	4.34261e-51	4.07031e-50	DOWN
HIST1H1D	2.36696	2.72412e-08	6.9941e-08	UP	-0.310755	0.632276	0.697281	FALSE
HIST1H1E	1.52941	5.85768e-06	1.28161e-05	UP	-0.945403	0.0188283	0.0298159	FALSE
HIST1H1C	1.16718	2.18419e-76	3.01878e-75	UP	-1.02397	1.17117e-28	6.54071e-28	DOWN
ANKZF1	-1.34055	8.59689e-134	2.31214e-132	DOWN	-0.958357	3.42947e-85	5.34734e-84	FALSE
B3GALNT1	0.684128	0.0420425	0.0614562	FALSE	2.03892	3.43373e-11	1.05693e-10	UP
TACC3	1.09721	5.18767e-28	2.85769e-27	UP	0.616423	1.15848e-08	3.12276e-08	FALSE
TMEM238	0.551714	0.117004	0.157202	FALSE	-1.16986	0.000531364	0.00101554	DOWN
KIF20A	-0.563509	0.277767	0.339865	FALSE	1.69435	9.12358e-08	2.32805e-07	UP
MKI67	-1.87556	2.24741e-29	1.28184e-28	DOWN	0.958389	1.17193e-27	6.3989e-27	FALSE
GNMT	1.53305	7.89604e-05	0.000159134	UP	0.214011	0.841511	0.884243	FALSE
SMIM24	-1.71935	3.22663e-05	6.70906e-05	DOWN	-1.41953	0.000521472	0.00099744	DOWN
CKMT1B	1.5172	0.402116	0.472205	FALSE	3.18802	0.00862719	0.0143444	UP
NOTCH1	-0.516047	2.41561e-41	1.85077e-40	FALSE	-1.37866	0	0	DOWN
AZIN2	-0.103004	0.52559	0.58377	FALSE	-1.2229	6.93578e-09	1.8932e-08	DOWN
BCL2L11	2.24249	1.3361e-185	5.58095e-184	UP	1.67641	5.9167e-70	7.613e-69	UP
TMIGD3	0.439138	0.00666759	0.0109681	FALSE	2.30314	5.89708e-57	6.10135e-56	UP
NCKAP1	0.51386	1.72242e-15	6.23278e-15	FALSE	1.12655	1.85625e-151	5.72959e-150	UP
ZNF550	-0.763464	2.15959e-30	1.26721e-29	FALSE	-1.51645	1.39788e-82	2.12777e-81	DOWN
MSX1	-0.155063	0.209591	0.265036	FALSE	-1.15475	6.78104e-13	2.25227e-12	DOWN
MSX2	0.816892	2.77415e-05	5.79529e-05	FALSE	-1.65199	1.80931e-08	4.79857e-08	DOWN
ZNF558	-1.24515	2.49106e-46	2.12727e-45	DOWN	-0.867534	1.74056e-21	7.92277e-21	FALSE
HSD11B1	-1.35797	3.29207e-15	1.18117e-14	DOWN	0.506367	0.000162811	0.000326073	FALSE
ISYNA1	1.55589	8.45664e-17	3.24034e-16	UP	-0.00180045	1	1	FALSE
TVP23A	1.32032	0.000384883	0.000726277	UP	-0.189518	0.719285	0.774898	FALSE
PCDH9	0.625516	0.00544732	0.00904523	FALSE	1.67406	2.90497e-20	1.26984e-19	UP
SAXO2	-0.790025	0.170983	0.219863	FALSE	-1.4608	0.0281581	0.0433463	DOWN
PCDH7	0.0812501	0.84783	0.882956	FALSE	1.56292	2.41399e-08	6.35669e-08	UP
ATF3	0.854799	1.29193e-111	2.77003e-110	FALSE	1.19975	4.4729e-273	3.22145e-271	UP
BUB1B	0.571418	0.14473	0.188847	FALSE	2.68771	1.7635e-27	9.56927e-27	UP
TMCO6	-1.30881	2.37825e-37	1.65295e-36	DOWN	-0.61321	2.68959e-11	8.31567e-11	FALSE
GEN1	0.780895	0.000739482	0.00135564	FALSE	1.66564	1.02423e-17	4.11003e-17	UP
CRLF2	1.90714	0.0292249	0.0437636	UP	-0.269254	1	1	FALSE
BLOC1S5	-1.08263	1.26753e-49	1.14423e-48	DOWN	-1.45559	3.59787e-81	5.35879e-80	DOWN
PTGER2	-1.04467	1.82137e-34	1.18919e-33	DOWN	1.38608	4.84136e-108	9.58877e-107	UP
PTGER3	2.3002	2.07801e-15	7.49865e-15	UP	3.31642	6.88356e-39	4.92779e-38	UP
SLC38A3	-0.382167	0.648144	0.701648	FALSE	-5.42557	0.000161082	0.000322727	DOWN
TMEM184A	1.73998	6.43167e-06	1.40248e-05	UP	-2.82624	0.000800324	0.00150011	DOWN
F2	3.80291	0.000227552	0.00043884	UP	-	-	-	-
CXCL11	6.62351	1.1374e-43	9.12344e-43	UP	3.28119	0.000376094	0.000729009	UP
CXCL13	-3.31866	1.29873e-07	3.19293e-07	DOWN	-2.54399	2.84664e-05	6.06863e-05	DOWN
CXCL12	5.28588	6.27641e-42	4.86609e-41	UP	6.05159	7.50564e-71	9.80922e-70	UP
CXCL14	-1.66577	2.88497e-08	7.3947e-08	DOWN	-1.37447	4.57798e-07	1.11563e-06	DOWN
ARID5B	0.523275	1.94286e-19	8.2457e-19	FALSE	1.1888	7.91646e-104	1.49666e-102	UP
HCN3	2.17131	6.7407e-37	4.62419e-36	UP	0.228247	0.311023	0.384035	FALSE
HCN4	2.25469	0.00533859	0.00887335	UP	5.05906	1.66565e-20	7.33107e-20	UP
SNRNP25	-1.8616	6.41343e-120	1.49238e-118	DOWN	-1.57188	1.19951e-108	2.40437e-107	DOWN
YBX1	0.80532	1.08726e-90	1.8193e-89	FALSE	1.26662	1.53587e-245	9.32563e-244	UP
NTN3	1.38603	6.0981e-05	0.000124141	UP	-0.572541	0.373295	0.45187	FALSE
LRIT3	1.74618	1.41936e-06	3.24522e-06	UP	0.277926	0.578876	0.644975	FALSE
GOLGA7B	0.178517	0.0148715	0.0232428	FALSE	-1.99687	2.4085e-111	4.97768e-110	DOWN
PTGDS	-0.762981	9.22682e-39	6.61399e-38	FALSE	1.37105	7.47698e-260	5.11911e-258	UP
TTC3	-0.939491	1.20477e-146	3.73279e-145	FALSE	-1.30866	0	0	DOWN
UACA	-2.1542	3.76108e-100	7.14901e-99	DOWN	-1.20486	3.59105e-36	2.41002e-35	DOWN
ZIC4	4.19844	0.0237846	0.0360573	UP	3.86886	0.0755907	0.108051	FALSE
TBC1D26	-0.276537	0.768553	0.811536	FALSE	-2.1433	0.0215791	0.0339009	DOWN
CLCN2	-0.475382	1.84249e-07	4.4803e-07	FALSE	-1.13315	7.59386e-26	3.94796e-25	DOWN
CCDC154	-0.638584	0.0010353	0.00187058	FALSE	-1.20241	2.50911e-12	8.14995e-12	DOWN
GUCY2D	4.37883	0.0237846	0.0360573	UP	-	-	-	-
GUCY2F	1.4026	0.00780958	0.0127236	UP	-0.646395	0.379585	0.458517	FALSE
SENP8	-1.32258	3.31125e-09	8.93831e-09	DOWN	-1.32712	1.1993e-08	3.22727e-08	DOWN
SENP6	1.09532	4.44483e-69	5.54114e-68	UP	0.559727	1.8451e-23	8.95217e-23	FALSE
C21orf58	-1.75937	5.27777e-31	3.16274e-30	DOWN	-0.111513	0.447742	0.529054	FALSE
TYRO3	1.20216	1.36141e-27	7.42932e-27	UP	0.375833	0.000660996	0.00124994	FALSE
NOTUM	0.237888	0.44823	0.519985	FALSE	-1.00835	0.00526319	0.00898918	DOWN
VASH1	-1.44344	3.43716e-283	2.55028e-281	DOWN	0.258603	4.18754e-13	1.40205e-12	FALSE
USB1	0.0849215	0.0949688	0.129654	FALSE	1.13017	3.79377e-159	1.24002e-157	UP
NLRP2	-1.52228	7.24945e-97	1.31587e-95	DOWN	-3.04765	2.82105e-132	7.34489e-131	DOWN
GFPT2	-1.34417	2.40647e-124	5.8745e-123	DOWN	0.415542	1.13035e-12	3.72168e-12	FALSE
INA	3.50257	1.51791e-125	3.79299e-124	UP	2.12636	2.96617e-25	1.51282e-24	UP
ACP6	-0.913088	2.27033e-06	5.11481e-06	FALSE	-1.49829	3.35887e-16	1.2683e-15	DOWN
ACP7	-3.95319	1.86498e-26	9.85316e-26	DOWN	-2.05738	2.73567e-13	9.24317e-13	DOWN
VSNL1	-3.98867	1.26388e-43	1.01188e-42	DOWN	-1.19026	1.65218e-09	4.67073e-09	DOWN
SDCCAG8	-1.09673	3.98701e-135	1.08963e-133	DOWN	-0.487437	1.4532e-40	1.08465e-39	FALSE
MCC	2.51066	4.31444e-59	4.61653e-58	UP	2.32289	1.68508e-38	1.19398e-37	UP
GLA	1.01706	1.20588e-136	3.34972e-135	UP	1.1651	4.89733e-217	2.46154e-215	UP
SLC2A14	-1.51861	0.00583076	0.00965251	DOWN	-1.39258	0.0084947	0.0141425	DOWN
SLC2A13	0.309564	7.88112e-07	1.83517e-06	FALSE	1.09804	1.02298e-78	1.47866e-77	UP
SLC2A10	-0.787262	8.44666e-16	3.10231e-15	FALSE	-2.79496	1.52508e-131	3.93377e-130	DOWN
FKBP10	-1.73564	3.93066e-06	8.72522e-06	DOWN	-1.28705	0.00501663	0.0085919	DOWN
C6orf132	1.50198	0.00399955	0.00676198	UP	0.213859	0.891755	0.927758	FALSE
NCOA2	0.985612	3.52184e-70	4.46618e-69	FALSE	1.0982	2.36601e-76	3.319e-75	UP
TMEM71	1.25256	0.163238	0.210609	FALSE	2.08776	0.00345977	0.00605005	UP
NCOA4	0.377707	7.40239e-17	2.84346e-16	FALSE	1.16662	8.17742e-166	2.7652e-164	UP
SAMD5	-0.239597	0.612951	0.668555	FALSE	2.0391	9.6577e-10	2.76644e-09	UP
BSN	-0.37747	0.00206598	0.00361991	FALSE	-1.22756	2.76143e-16	1.04604e-15	DOWN
MAGI2	-1.42246	2.44742e-20	1.07206e-19	DOWN	-0.677728	5.24016e-06	1.18019e-05	FALSE
LRIG3	1.53661	0.0243975	0.0369237	UP	3.22699	8.89852e-08	2.27202e-07	UP
PRAM1	-2.59572	6.40384e-105	1.27451e-103	DOWN	0.41374	1.6012e-05	3.48315e-05	FALSE
SLC27A3	-1.80184	5.98623e-170	2.18724e-168	DOWN	0.292331	7.25717e-08	1.8618e-07	FALSE
SLC27A2	1.16012	2.29306e-09	6.24964e-09	UP	-0.177163	0.466155	0.548853	FALSE
ACPT	1.11297	0.00595105	0.00984539	UP	-0.322455	0.533658	0.600337	FALSE
AK1	-1.01225	5.26857e-74	7.00144e-73	DOWN	-0.333462	2.22846e-15	8.1251e-15	FALSE
AK4	-2.875	2.75041e-290	2.16412e-288	DOWN	0.20755	3.16678e-05	6.73043e-05	FALSE
NPNT	0.73088	0.445673	0.517272	FALSE	2.17882	0.0122942	0.0200274	UP
ALOX5AP	-3.50388	1.27513e-134	3.45695e-133	DOWN	-0.725029	7.47612e-13	2.47967e-12	FALSE
MME	-0.159499	0.128706	0.171768	FALSE	2.70931	0	0	UP
MMD	-1.81561	6.01287e-162	2.06747e-160	DOWN	-0.0173162	0.681741	0.742431	FALSE
APOL6	1.1554	2.54005e-188	1.09339e-186	UP	-0.682835	1.80464e-50	1.66613e-49	FALSE
NCKAP1L	0.124328	0.000877806	0.0015971	FALSE	1.31461	0	0	UP
AP1S2	-1.06273	2.9425e-144	8.85734e-143	DOWN	-0.012346	0.7273	0.782165	FALSE
UGT2B7	4.19633	0.0237846	0.0360573	UP	3.86513	0.0755907	0.108051	FALSE
TREH	-0.390286	0.489124	0.561441	FALSE	1.64968	1.4508e-05	3.16467e-05	UP
ERG	1.0654	3.52343e-05	7.30553e-05	UP	2.30802	1.82765e-22	8.587e-22	UP
ZNF493	-0.24733	0.121747	0.163097	FALSE	1.03494	2.66149e-13	9.00167e-13	UP
MPI	-1.32851	5.63098e-77	7.84026e-76	DOWN	-1.08052	2.21502e-85	3.46673e-84	DOWN
PARM1	-1.27224	1.07056e-78	1.52319e-77	DOWN	3.31205	0	0	UP
HERPUD1	-1.02051	1.90596e-104	3.77555e-103	DOWN	-1.27229	2.57277e-178	9.53301e-177	DOWN
RGAG1	3.59314	1.03228e-18	4.26136e-18	UP	0.156965	1	1	FALSE
ATP11AUN	2.16191	0.0164099	0.0255012	UP	0.706025	0.746979	0.800276	FALSE
MTRNR2L8	-1.04236	1.2452e-11	3.83488e-11	DOWN	1.53069	3.84735e-50	3.53053e-49	UP
MTRNR2L3	2.51216	0.0114424	0.0181945	UP	2.2927	0.0418067	0.0624585	FALSE
MTRNR2L2	1.18207	0.0129943	0.0205425	UP	0.984262	0.0655621	0.0948897	FALSE
SIM2	0.81626	0.325417	0.392239	FALSE	1.48727	0.0160786	0.0256915	UP
SLC24A4	-2.07883	2.84842e-15	1.02372e-14	DOWN	-0.600736	0.00299185	0.00526612	FALSE
FBN2	-1.9514	1.27118e-238	7.57203e-237	DOWN	0.329078	5.66519e-13	1.8873e-12	FALSE
NCR1	-1.83822	4.3283e-16	1.61282e-15	DOWN	-0.86762	1.70438e-05	3.70228e-05	FALSE
SLC24A1	-0.919756	4.97075e-33	3.13418e-32	FALSE	-1.06167	2.69238e-30	1.56948e-29	DOWN
AIFM3	1.86202	8.23735e-19	3.41046e-18	UP	0.906925	0.000248656	0.000489746	FALSE
APOL3	1.20921	7.98536e-13	2.59137e-12	UP	0.905017	2.40961e-06	5.57329e-06	FALSE
AOAH	0.191524	0.441876	0.513972	FALSE	2.4947	1.55407e-45	1.29859e-44	UP
BAAT	2.48184	1.83205e-11	5.59135e-11	UP	-0.645953	0.336786	0.41172	FALSE
KLHDC9	2.50994	0.00166622	0.00294663	UP	1.65058	0.0898702	0.126688	FALSE
SCN1B	-0.376728	0.205955	0.26077	FALSE	1.20448	1.06227e-07	2.69447e-07	UP
TPSD1	0.229773	0.0711602	0.0995146	FALSE	-3.58057	5.04206e-40	3.70352e-39	DOWN
APOBEC3A	6.88809	2.58941e-11	7.83493e-11	UP	-	-	-	-
SFTPC	-1.28215	0.0723978	0.101152	FALSE	-3.96902	0.00017704	0.000353336	DOWN
IDI2	-1.07455	1.97146e-05	4.17047e-05	DOWN	0.425992	0.054713	0.0803336	FALSE
SCRT1	1.81496	0.00773751	0.0126323	UP	-1.96263	0.0958469	0.134226	FALSE
UBXN10	-3.31495	4.67647e-20	2.02695e-19	DOWN	-3.8578	5.94706e-27	3.18754e-26	DOWN
UBXN11	-1.11367	2.95471e-77	4.1344e-76	DOWN	0.0882554	0.0771352	0.110088	FALSE
CCDC8	3.21685	0.000461219	0.000863866	UP	0.0220937	1	1	FALSE
MTMR7	0.657752	0.000947137	0.00171807	FALSE	1.4152	1.45144e-16	5.55244e-16	UP
MTMR4	-0.952817	8.85131e-145	2.67867e-143	FALSE	-1.37173	1.85089e-299	1.53966e-297	DOWN
DLG3	-1.11131	3.91458e-08	9.94785e-08	DOWN	0.20695	0.191042	0.248893	FALSE
TSC22D1	-2.21802	0	0	DOWN	-0.116397	0.00141727	0.00258998	FALSE
TSC22D3	0.428523	4.71592e-11	1.41077e-10	FALSE	-1.9533	8.65843e-79	1.2537e-77	DOWN
APOBEC3B	1.11659	0.0566466	0.0805896	FALSE	2.36569	1.07435e-06	2.55197e-06	UP
KIAA1161	0.858765	0.000565182	0.00104918	FALSE	-1.01552	0.00541256	0.00923577	DOWN
RAB33B	-0.388685	2.37405e-06	5.3421e-06	FALSE	-1.98872	2.02713e-52	1.95283e-51	DOWN
HIPK3	1.02812	2.88505e-120	6.75053e-119	UP	0.685052	2.23934e-70	2.90608e-69	FALSE
SCIMP	0.227576	0.292206	0.355758	FALSE	2.77225	2.9155e-59	3.09937e-58	UP
MIA	2.74069	4.41258e-07	1.04607e-06	UP	0.355713	0.841989	0.884243	FALSE
FAM167A	-0.282911	0.18495	0.236261	FALSE	-2.27955	4.61476e-11	1.41184e-10	DOWN
GADL1	2.61225	0.00010763	0.000214007	UP	3.05719	7.29887e-07	1.75453e-06	UP
EXOSC6	1.15754	1.69903e-50	1.55449e-49	UP	-0.0280019	0.779882	0.829067	FALSE
EXOSC5	-1.31524	5.337e-67	6.41692e-66	DOWN	-0.942456	8.62568e-33	5.33477e-32	FALSE
ADAMTSL4	1.03137	2.04372e-48	1.81063e-47	UP	0.35863	1.6035e-06	3.75686e-06	FALSE
ADAMTSL5	0.117899	0.278084	0.340205	FALSE	-1.15429	4.91833e-16	1.84128e-15	DOWN
C6orf141	3.54735	2.01744e-05	4.26559e-05	UP	0.0458867	1	1	FALSE
NMBR	-0.799727	0.301707	0.366323	FALSE	-3.61095	0.000845813	0.00158199	DOWN
OR5B2	-0.308801	0.552014	0.609677	FALSE	-1.78836	0.000670246	0.00126556	DOWN
SRGAP2C	-1.35276	2.12822e-155	7.1012e-154	DOWN	-0.96871	6.91468e-106	1.33611e-104	FALSE
IGDCC4	-0.119262	0.155272	0.201114	FALSE	-1.79912	1.56387e-50	1.44545e-49	DOWN
FARP1	2.16839	4.73151e-34	3.05741e-33	UP	1.96277	4.58905e-25	2.32839e-24	UP
C9orf43	-0.537449	0.122825	0.164425	FALSE	-2.00557	4.62508e-06	1.04548e-05	DOWN
C9orf47	1.17335	8.36328e-06	1.81015e-05	UP	1.46113	4.11856e-06	9.35305e-06	UP
LHX3	3.34448	8.60176e-05	0.000172719	UP	-2.64378	0.510174	0.576575	FALSE
ELOA	0.961677	2.06645e-68	2.54983e-67	FALSE	1.66279	2.17346e-295	1.74685e-293	UP
COL14A1	-0.037079	0.944325	0.968249	FALSE	-2.4733	0.000252128	0.00049635	DOWN
S1PR3	1.10756	7.24102e-111	1.5389e-109	UP	1.49231	1.5257e-221	7.88295e-220	UP
TMEM200A	-1.74579	1.36495e-105	2.74891e-104	DOWN	-1.10342	2.06283e-65	2.434e-64	DOWN
S1PR4	3.85412	6.21069e-16	2.29553e-15	UP	0.231954	1	1	FALSE
IFI16	1.107	6.95151e-157	2.3426e-155	UP	1.31906	1.93408e-190	7.88658e-189	UP
FANCM	2.21218	6.76074e-35	4.46764e-34	UP	0.568506	0.00490948	0.00841792	FALSE
CA5B	-1.23591	1.18894e-21	5.43457e-21	DOWN	-1.04853	2.9319e-13	9.88411e-13	DOWN
KIAA1671	0.135785	0.0673395	0.0946165	FALSE	-2.43126	4.6583e-117	1.04448e-115	DOWN
NECTIN4	1.40244	3.19995e-08	8.16742e-08	UP	0.0197626	1	1	FALSE
F13B	4.38636	0.013537	0.0212695	UP	-	-	-	-
ADGRD1	-1.53503	1.42737e-05	3.04499e-05	DOWN	0.906091	8.02656e-05	0.000164721	FALSE
SRD5A3	-1.01738	1.01412e-54	1.00798e-53	DOWN	0.0613591	0.22374	0.286953	FALSE
C12orf60	-1.78448	3.96845e-07	9.43561e-07	DOWN	-0.70907	0.059246	0.0865083	FALSE
MC5R	5.68223	6.24136e-05	0.000126905	UP	6.53936	5.86013e-08	1.50898e-07	UP
HOXA3	0.0559411	0.955494	0.978397	FALSE	1.03672	0.00111221	0.0020553	UP
CDK5	-1.09328	2.53704e-41	1.94204e-40	DOWN	0.0537955	0.482488	0.56577	FALSE
CDK6	0.680881	5.50133e-44	4.43805e-43	FALSE	1.09664	3.45948e-191	1.41414e-189	UP
CCL3L3	2.17153	8.6222e-62	9.57098e-61	UP	1.50711	6.62261e-37	4.53231e-36	UP
LPAR1	0.793841	1.21209e-14	4.23919e-14	FALSE	2.634	2.88963e-229	1.56087e-227	UP
HOXA9	-0.39133	1.41069e-13	4.73128e-13	FALSE	-1.65051	2.32173e-166	7.91529e-165	DOWN
C5orf63	0.68673	0.000131085	0.000258729	FALSE	-1.82458	7.00742e-12	2.22316e-11	DOWN
CA7	-2.14686	2.16984e-06	4.89755e-06	DOWN	-1.34905	0.000525538	0.00100475	DOWN
CEP55	0.550575	0.25506	0.316246	FALSE	2.54591	1.43574e-12	4.7076e-12	UP
ARSI	-3.35878	2.9165e-17	1.13762e-16	DOWN	-3.8954	8.71112e-19	3.64321e-18	DOWN
LIMS2	-0.998584	1.76496e-12	5.63782e-12	FALSE	-1.54163	2.11011e-21	9.57345e-21	DOWN
ARSJ	4.28318	1.98934e-08	5.14975e-08	UP	2.81876	0.00546127	0.00931124	UP
HDC	2.34616	0.00391674	0.00663391	UP	-3.51766	0.14041	0.188266	FALSE
SUN3	-4.61592	3.93072e-83	5.95842e-82	DOWN	-0.797848	4.92375e-05	0.000102949	FALSE
RGL3	-1.14408	2.26839e-24	1.12436e-23	DOWN	-2.84193	5.06742e-67	6.14033e-66	DOWN
FUT2	-1.2589	0.00106135	0.0019156	DOWN	-1.58261	1.96161e-05	4.23616e-05	DOWN
PRKCH	0.601662	3.95623e-07	9.40919e-07	FALSE	1.54365	6.01225e-57	6.21665e-56	UP
CHRND	1.76887	0.00888535	0.0143504	UP	-1.27311	0.275963	0.344168	FALSE
ZNF366	0.501532	5.85227e-07	1.37504e-06	FALSE	1.68421	4.92107e-87	7.84214e-86	UP
ATP10A	-1.37624	1.69168e-72	2.21674e-71	DOWN	-1.65057	2.78601e-89	4.56209e-88	DOWN
ATP10B	-2.35948	1.31018e-23	6.36175e-23	DOWN	0.1197	0.528376	0.595004	FALSE
PRKCE	1.62849	4.24716e-31	2.54965e-30	UP	0.347025	0.0362162	0.0549302	FALSE
HIST1H3D	3.65843	1.2097e-25	6.20891e-25	UP	0.467368	0.456573	0.538303	FALSE
HIST1H3E	2.37839	1.60013e-06	3.6467e-06	UP	-1.78671	0.0344234	0.0524644	FALSE
TRABD2A	-2.29498	2.94495e-37	2.03845e-36	DOWN	0.114363	0.451232	0.532535	FALSE
CDPF1	-0.6727	1.76614e-06	4.01206e-06	FALSE	-1.25787	1.7296e-20	7.60648e-20	DOWN
MATK	-0.615206	3.839e-43	3.03904e-42	FALSE	-1.05172	2.62059e-231	1.43417e-229	DOWN
ACKR3	-1.85134	1.98097e-44	1.6205e-43	DOWN	2.31319	2.3117e-280	1.71695e-278	UP
ACKR4	0.19002	0.697367	0.748326	FALSE	-1.53404	0.000183251	0.000365425	DOWN
GLDN	0.0167476	0.974056	0.996017	FALSE	3.49558	2.04764e-235	1.14317e-233	UP
RAPSN	2.44947	3.42236e-05	7.10119e-05	UP	2.23699	1.70774e-05	3.7091e-05	UP
TYMS	1.43348	0.000689802	0.00126869	UP	1.61178	0.000224563	0.000444028	UP
TYMP	1.81722	1.74269e-297	1.4381e-295	UP	1.16544	2.20197e-163	7.28313e-162	UP
ZNF793	0.71108	0.140385	0.18553	FALSE	1.14238	0.00385765	0.00670775	UP
DAPL1	-0.899371	7.85019e-07	1.82822e-06	FALSE	-5.77172	1.8684e-49	1.69398e-48	DOWN
GPER1	-0.417643	0.00172168	0.00303994	FALSE	-1.83251	7.33792e-20	3.16929e-19	DOWN
LAMC3	-1.91546	1.11435e-08	2.9227e-08	DOWN	-2.86756	5.38141e-12	1.71745e-11	DOWN
CCDC92	1.12652	1.10822e-67	1.34779e-66	UP	0.540916	5.8435e-11	1.78023e-10	FALSE
ZNF571	-1.17608	2.49289e-07	6.00659e-07	DOWN	-1.39078	1.15287e-07	2.91759e-07	DOWN
SORBS1	-1.04811	9.32452e-27	4.96359e-26	DOWN	-0.329597	0.000292318	0.000572421	FALSE
RTN4IP1	-1.05695	3.65794e-25	1.84776e-24	DOWN	-0.133856	0.158424	0.210016	FALSE
PRTN3	2.6399	0	0	UP	-0.351713	1.70692e-06	3.9868e-06	FALSE
CTSH	-1.14837	1.00268e-177	3.92646e-176	DOWN	-0.59461	5.04217e-61	5.51886e-60	FALSE
CTSC	0.870847	3.29292e-108	6.81006e-107	FALSE	1.12202	1.94398e-192	8.0253e-191	UP
CTSE	4.9565	0.00266811	0.00461895	UP	3.86428	0.0755907	0.108051	FALSE
CTSF	-1.50736	3.09119e-19	1.30116e-18	DOWN	-0.218798	0.0942943	0.132341	FALSE
FGFR4	-0.211486	0.198206	0.251806	FALSE	-2.15323	2.61334e-22	1.2213e-21	DOWN
SAV1	-1.05451	6.15706e-71	7.89682e-70	DOWN	-0.319321	8.11187e-07	1.94351e-06	FALSE
GPATCH3	1.43954	2.42463e-38	1.72053e-37	UP	0.678288	2.75786e-09	7.70358e-09	FALSE
CTSV	1.66205	1.15474e-13	3.89061e-13	UP	1.10746	9.23438e-05	0.000188413	UP
NUP210L	3.23454	4.98011e-26	2.59146e-25	UP	1.23167	0.00466903	0.00801885	UP
CXCL1	2.38405	1.51696e-77	2.13143e-76	UP	5.77027	0	0	UP
CXCL3	2.54744	2.31086e-136	6.39817e-135	UP	4.25548	0	0	UP
CXCL2	2.33281	8.54494e-71	1.09263e-69	UP	4.32396	0	0	UP
CXCL5	1.76574	1.57154e-27	8.55672e-27	UP	6.32639	0	0	UP
CXCL6	1.03705	8.21398e-13	2.66352e-12	UP	4.9044	0	0	UP
CXCL8	1.33519	6.61045e-60	7.16393e-59	UP	2.52711	0	0	UP
SORBS3	1.49078	2.1757e-98	4.04465e-97	UP	0.0241219	0.809373	0.85626	FALSE
SYP	-1.56468	3.7845e-33	2.39425e-32	DOWN	0.453734	1.20982e-09	3.44655e-09	FALSE
[truncated: 3,537 more rows]

## Sheet: Ctrl vs. sh up
GeneID	logFC	AveExpr	t	P.Value	adj.P.Val	B
ADAMTS14	1.43121	1.50375	5.61612	0.000491054	0.00359792	-0.619457
ADAMTS7	2.36992	3.28269	11.8608	2.23838e-06	6.61606e-05	5.26597
AOC1	1.94137	2.76513	6.01788	0.000310248	0.00254084	-0.11909
BCAN	1.16656	2.60939	10.0303	7.97953e-06	0.000158422	3.88277
BMP1	1.22621	6.05201	8.34571	3.11372e-05	0.000435018	2.39472
CCL5	1.68174	9.4589	6.92826	0.000117923	0.00119591	0.937627
CD55	1.31411	5.35954	12.3344	1.65803e-06	5.39778e-05	5.5912
CD9	2.79391	6.09814	40.6585	1.33666e-10	1.44961e-07	14.9812
CHIT1	2.45392	4.24209	4.80005	0.00133484	0.00785959	-1.7047
CLU	1.65014	2.2832	9.22872	1.48573e-05	0.000251026	3.20393
COL18A1	1.01783	1.92451	5.081	0.000936098	0.0059325	-1.32045
COL6A1	1.31993	8.95245	31.8078	9.52396e-10	5.29686e-07	13.2444
COL6A2	1.6421	8.38374	10.4979	5.66215e-06	0.000122716	4.25686
COL6A3	2.37329	6.28201	41.9359	1.04329e-10	1.39256e-07	15.1869
CRLF1	3.20684	2.4385	17.8107	9.5007e-08	7.88786e-06	8.64743
CSF1	1.91239	10.0604	9.66389	1.05436e-05	0.000195046	3.57862
DHRS13	1.11777	2.28833	6.74479	0.000142207	0.00137854	0.732872
EMID1	1.84832	1.68329	14.1449	5.75676e-07	2.65668e-05	6.73201
EPOR	1.04706	3.00645	3.35973	0.0098573	0.0384023	-3.84153
FCRLB	1.74763	4.68152	3.84677	0.00484944	0.0219191	-3.09037
GNLY	1.75835	1.38953	4.67977	0.00155928	0.00887103	-1.87264
HILPDA	2.46033	3.91239	15.2261	3.24495e-07	1.77064e-05	7.34582
HMGB2	1.02472	4.19548	5.50276	0.000561135	0.00396611	-0.764626
HSPA1A	2.24222	3.98053	4.97986	0.00106227	0.00655495	-1.45749
IGIP	1.10268	2.65929	18.6715	6.55211e-08	6.33945e-06	9.0368
IZUMO4	1.07603	2.90959	3.45781	0.00852349	0.0342836	-3.68838
LOXL2	1.81257	1.86654	8.76213	2.17966e-05	0.00033649	2.78489
LPO	1.11605	0.70817	12.9139	1.16449e-06	4.29007e-05	5.9733
MFGE8	1.52777	3.21542	9.34328	1.35568e-05	0.000233835	3.30403
MMP2	1.10334	2.09548	10.2495	6.78255e-06	0.000139942	4.06005
MMP9	1.06907	11.7321	24.1792	8.46726e-09	1.83192e-06	11.1325
NRP2	1.20725	3.28077	4.69249	0.00153371	0.00875713	-1.85478
PAPLN	1.06927	2.87634	7.41755	7.28355e-05	0.000837117	1.46474
PRF1	2.45911	1.11874	48.6489	3.17339e-11	7.74095e-08	16.1264
PRG2	5.36993	4.79475	92.7737	1.7794e-13	3.08761e-09	19.1357
SCG2	1.92537	2.91821	6.25942	0.000237734	0.00206456	0.171432
SDC1	2.35042	3.19187	6.46011	0.000191588	0.00175618	0.407122
SEMA3F	2.39252	2.66834	8.53598	2.6408e-05	0.000385393	2.57496
SERPINE1	1.25407	5.60911	9.37608	1.32083e-05	0.000229879	3.3325
SPOCK1	1.19216	2.63516	3.50722	0.00792514	0.0323874	-3.61155
TIMP1	1.10397	11.6121	4.11881	0.00331055	0.0161907	-2.68254
TREM1	1.75734	1.88528	8.83318	2.05386e-05	0.000322522	2.8499
TSKU	1.16454	1.47916	6.83026	0.000130268	0.00129709	0.828747
VEGFA	1.45773	6.74516	5.28009	0.000732948	0.0048897	-1.05496
WNT7B	2.45085	2.64857	41.5319	1.12743e-10	1.39737e-07	15.1228
C7orf57	3.78461	3.33306	5.8159	0.000389792	0.00302761	-0.36793
HSPA6	3.48204	3.22361	20.1808	3.5476e-08	4.40076e-06	9.6744
RASD2	3.44518	2.53954	7.34745	7.79229e-05	0.000877999	1.39086
MB	3.43374	2.91333	13.1126	1.03507e-06	3.95061e-05	6.10047
TJP3	3.33231	2.24245	24.7718	6.98485e-09	1.67592e-06	11.3245
ALDOC	2.88105	3.32615	15.6073	2.67528e-07	1.55256e-05	7.55169
RAB17	2.84959	3.88604	35.3853	4.06306e-10	3.20465e-07	14.0197
NRSN1	2.74704	3.63129	4.51846	0.00192701	0.0104819	-2.10107
STRA6	2.6929	3.49615	3.33497	0.0102277	0.0395524	-3.88031
BEX1	2.62639	3.94524	9.70205	1.02377e-05	0.000191222	3.61077
MLPH	2.51089	4.06985	3.39709	0.00932481	0.0367486	-3.78309
OAF	2.34513	6.10491	18.3029	7.66626e-08	6.82179e-06	8.87252
APCDD1L	2.34348	1.57605	8.93913	1.88102e-05	0.00030138	2.94603
KRT79	2.34028	2.75185	23.4902	1.06527e-08	2.07692e-06	10.9021
GPRC5C	2.28274	2.71195	5.66567	0.000463491	0.00345171	-0.556567
ATP2B2	2.25182	2.71061	4.14581	0.00318934	0.0157533	-2.64258
KDELR3	2.24643	3.14368	4.56267	0.00181766	0.0100382	-2.03809
SV2A	2.21579	1.37123	16.555	1.68671e-07	1.12568e-05	8.04174
SELENOM	2.21348	1.8854	17.2158	1.24079e-07	9.08448e-06	8.36632
SLC22A17	2.18872	1.90193	9.10078	1.64765e-05	0.000271306	3.09086
ENO2	2.17989	4.11271	43.469	7.82467e-11	1.21203e-07	15.4215
LRRC28	2.17189	4.98007	5.15514	0.000854034	0.005509	-1.22094
KRT3	2.1517	1.7718	13.4997	8.26645e-07	3.43979e-05	6.34288
CA12	2.00413	1.88921	3.9505	0.00418717	0.0195469	-2.93376
C14orf132	1.98776	1.85889	25.666	5.26837e-09	1.45106e-06	11.604
TRIM9	1.97808	2.04464	25.4191	5.68938e-09	1.5188e-06	11.528
FAM210B	1.9634	3.29453	12.4544	1.53915e-06	5.14594e-05	5.67173
MAGEH1	1.94432	3.40869	16.8638	1.4592e-07	1.0128e-05	8.19508
FCGR2B	1.9106	2.84222	3.47176	0.00834984	0.0337009	-3.66667
ITGA11	1.88857	1.50817	7.13592	9.58216e-05	0.0010232	1.16464
TMEM119	1.86603	1.43999	17.8938	9.15905e-08	7.65104e-06	8.68591
TNS1	1.82345	3.9074	3.70379	0.0059521	0.0257558	-3.3083
CSPG4	1.81924	4.01857	6.22585	0.000246589	0.00211877	0.131507
IAH1	1.81821	4.01385	22.8363	1.3328e-08	2.3842e-06	10.676
TBXA2R	1.7882	3.32312	8.08017	3.93892e-05	0.000518968	2.13747
BOC	1.76314	1.34	28.839	2.08174e-09	8.60054e-07	12.507
NGEF	1.7614	1.64438	21.1475	2.45023e-08	3.4491e-06	10.0555
SPAG4	1.75467	2.25323	21.4602	2.18141e-08	3.20778e-06	10.1746
HSPA1B	1.75326	5.58792	4.80372	0.00132856	0.00782793	-1.6996
CAMK2A	1.74594	1.7094	9.55915	1.14369e-05	0.000207587	3.48981
ANKH	1.71743	4.55276	12.4512	1.54221e-06	5.14623e-05	5.66959
CRACR2B	1.71134	2.29707	23.8213	9.53214e-09	1.92328e-06	11.0138
NDRG1	1.70859	7.57018	3.92879	0.0043173	0.0200197	-2.96643
LPAR5	1.69873	1.69776	4.34151	0.00244162	0.0126885	-2.35584
NLRP2	1.67572	1.9813	5.06095	0.000959751	0.00606247	-1.34751
ADCY8	1.66825	4.51745	11.6901	2.50076e-06	7.06094e-05	5.1457
KALRN	1.65967	1.82191	9.6302	1.08221e-05	0.000198715	3.55015
PPL	1.65173	1.87278	4.15774	0.00313729	0.0155582	-2.62495
RAB6B	1.64995	1.82495	5.52697	0.000545293	0.00388261	-0.733473
GNB5	1.63453	2.61542	26.3503	4.27291e-09	1.27668e-06	11.81
IGFN1	1.62787	3.98794	5.08508	0.000931373	0.00591119	-1.31497
AHCYL1	1.62637	7.75791	58.09	7.6473e-12	4.4232e-08	17.1348
PORCN	1.61825	3.12989	10.4163	6.0054e-06	0.000128084	4.19272
SLC2A3	1.61305	4.68747	5.33829	0.000683069	0.0046191	-0.978401
HES2	1.6067	0.926813	9.61505	1.09501e-05	0.000200852	3.53731
BEX4	1.60447	3.75229	12.795	1.25059e-06	4.4559e-05	5.89624
HVCN1	1.60325	1.85988	8.80277	2.10669e-05	0.000327699	2.82213
CLDN5	1.59765	1.04951	9.53113	1.169e-05	0.000209985	3.4659
MDGA1	1.58779	3.04401	18.1971	8.02436e-08	6.99692e-06	8.82468
KREMEN1	1.58625	5.67159	19.1093	5.45781e-08	5.81006e-06	9.22743
RTN4RL2	1.58107	4.7005	27.8285	2.7664e-09	9.41226e-07	12.2335
PNCK	1.57703	0.946192	13.2471	9.56653e-07	3.77269e-05	6.18546
PAQR8	1.57594	2.37674	6.02921	0.000306349	0.00251932	-0.105291
SNRNP25	1.56721	3.59548	25.0749	6.34117e-09	1.57188e-06	11.4206
ITGAM	1.56049	6.81461	4.17219	0.00307549	0.015313	-2.60362
SLC12A8	1.55786	5.29378	10.8783	4.32518e-06	0.000102388	4.5502
TSPAN4	1.54903	3.53344	19.6995	4.29297e-08	4.95091e-06	9.47696
HLTF	1.51008	2.6024	27.8771	2.72818e-09	9.41226e-07	12.2469
TUBB4A	1.50264	1.19957	16.9463	1.40435e-07	1.00192e-05	8.23558
RHBDF1	1.49428	5.32643	45.477	5.4486e-11	9.53857e-08	15.7099
PPP1R3G	1.49325	2.90914	11.5025	2.82958e-06	7.67169e-05	5.01157
ATP8B1	1.49096	2.35564	5.44889	0.000598219	0.00417382	-0.834225
RAB3A	1.481	2.17206	19.6478	4.38299e-08	5.00353e-06	9.45543
C3orf80	1.47744	1.64235	13.416	8.67374e-07	3.52475e-05	6.29107
YPEL4	1.46846	1.06867	18.3827	7.40825e-08	6.82179e-06	8.90837
ETV4	1.45981	2.63144	20.0029	3.80471e-08	4.58467e-06	9.60204
LDHD	1.45921	1.88642	7.43147	7.18701e-05	0.000831393	1.47934
MNDA	1.45418	1.06891	18.2208	7.94264e-08	6.96064e-06	8.83541
FA2H	1.45221	2.90595	4.61929	0.00168736	0.00945387	-1.95785
ABHD10	1.44858	3.15929	23.3634	1.11205e-08	2.12238e-06	10.8588
NTSR1	1.44492	4.27746	8.97122	1.83191e-05	0.000295147	2.97496
APLP1	1.44461	2.08448	6.61249	0.000163147	0.00154269	0.582716
CKM	1.44439	1.47386	4.13268	0.00324766	0.0159551	-2.662
P2RX5	1.43885	1.92209	6.28453	0.000231341	0.00202841	0.201196
GSG1L	1.43838	2.70994	3.31975	0.0104627	0.0402724	-3.90417
FBP1	1.4374	2.57134	6.45843	0.00019193	0.00175745	0.405174
CCDC74A	1.43206	1.59131	6.76424	0.000139388	0.00136186	0.754766
UNC5B	1.43005	1.87872	17.2349	1.23002e-07	9.04377e-06	8.37552
SLC6A8	1.42174	5.47142	16.2848	1.91882e-07	1.24702e-05	7.90505
BBS2	1.41429	2.50286	8.01015	4.19515e-05	0.000544239	2.0685
ATP2A3	1.41385	4.49851	28.5888	2.23155e-09	8.80041e-07	12.4404
ITGA7	1.40455	4.19594	3.85243	0.00481053	0.0217887	-3.08179
GCAT	1.40043	2.34822	21.6544	2.03114e-08	3.09161e-06	10.2475
NPTX1	1.39869	2.51823	8.66595	2.36384e-05	0.000356277	2.69616
C6orf223	1.39712	2.02228	7.55543	6.38696e-05	0.000755345	1.60849
CDCA7L	1.39454	2.74253	6.87651	0.000124272	0.00124862	0.880273
MT1F	1.39318	2.93759	3.66947	0.00625482	0.0267786	-3.36095
COG6	1.39197	2.2412	9.01356	1.76928e-05	0.000288224	3.013
LARP6	1.39067	2.45223	6.69991	0.000148957	0.00143118	0.682175
VMAC	1.38569	2.21457	13.4666	8.42523e-07	3.46433e-05	6.32239
DDIT3	1.38132	6.45894	3.32025	0.0104548	0.0402601	-3.90338
CHST6	1.37643	0.825787	22.4511	1.52536e-08	2.65286e-06	10.5392
FAHD2B	1.37223	2.66963	12.8705	1.19509e-06	4.34495e-05	5.94528
FAM102A	1.36867	3.14483	7.46502	6.95998e-05	0.000809991	1.51447
MCEE	1.36459	3.04465	13.2611	9.48862e-07	3.76766e-05	6.19428
SCIN	1.36227	1.38094	5.52498	0.000546577	0.00388776	-0.73603
ERO1A	1.3593	5.17472	17.4218	1.13009e-07	8.60058e-06	8.46485
SLC1A4	1.35307	5.74554	6.91493	0.000119523	0.00120931	0.922886
PSIP1	1.34837	2.93839	6.4043	0.00020334	0.0018396	0.342091
ASNS	1.34829	3.50299	3.93955	0.0042523	0.019787	-2.95024
SHPK	1.34653	3.30237	3.80388	0.00515523	0.0230135	-3.15549
CTH	1.34411	3.36414	4.1412	0.00320969	0.0158133	-2.64939
SGMS2	1.33833	2.03348	18.0168	8.67855e-08	7.38188e-06	8.74248
ITM2C	1.33566	5.59636	8.26847	3.33197e-05	0.000457226	2.32059
KRT78	1.33292	0.873726	15.5735	2.72096e-07	1.5738e-05	7.53366
SLCO4A1	1.32873	5.75807	35.6671	3.81326e-10	3.15084e-07	14.0762
STARD5	1.32585	2.74639	7.80092	5.07804e-05	0.000632939	1.85947
ARL4D	1.31914	2.41812	5.21732	0.000791244	0.00519669	-1.13806
PTPN14	1.31811	1.35299	47.9415	3.5689e-11	7.74095e-08	16.0374
CRABP1	1.3157	1.74821	11.5341	2.7709e-06	7.57175e-05	5.03433
EID1	1.31521	7.59456	3.34412	0.0100891	0.0391209	-3.86597
MIR1-1HG	1.31489	0.651052	17.9702	8.85731e-08	7.46078e-06	8.72108
ADGRB2	1.2939	1.97389	4.62322	0.0016787	0.00940872	-1.9523
ECE1	1.28665	5.10839	24.149	8.55151e-09	1.83192e-06	11.1226
LANCL1	1.28551	1.91529	10.2239	6.91127e-06	0.000142259	4.03955
NSMCE1	1.28396	4.72512	4.08169	0.00348535	0.0169074	-2.73764
SLC14A2	1.28386	0.497114	43.0974	8.38198e-11	1.21203e-07	15.3658
TDRKH	1.2825	1.95522	10.6353	5.13238e-06	0.000114681	4.36388
FILIP1	1.28204	1.02524	14.1011	5.89703e-07	2.68846e-05	6.70615
NUDT16L1	1.27296	4.09218	3.77536	0.00537001	0.0237463	-3.19892
DNM1	1.27236	3.48826	6.30234	0.000226921	0.0020018	0.22226
CLDN14	1.27233	0.977332	8.80216	2.10777e-05	0.000327699	2.82157
MAGEB17	1.27048	1.0499	8.69243	2.31145e-05	0.000350597	2.72068
XKRX	1.26899	2.98216	5.92664	0.00034372	0.00275311	-0.230819
LAT	1.26756	7.86253	4.04978	0.00364355	0.0174842	-2.78514
LPCAT4	1.26573	3.52311	5.38581	0.000645096	0.00441986	-0.916243
FBXO16	1.26509	1.9459	5.6277	0.000484457	0.00356892	-0.604734
BCL2A1	1.26261	6.93121	6.11869	0.000277381	0.00232855	0.00308158
SVIL	1.25545	3.00923	18.6482	6.6168e-08	6.33945e-06	9.02654
COL23A1	1.25488	4.17754	3.19702	0.0125786	0.0464707	-4.09723
PLEKHF1	1.25447	4.26256	10.5632	5.40317e-06	0.000118378	4.30787
IL2RB	1.25251	0.711749	21.1101	2.48482e-08	3.4491e-06	10.0411
PYCARD	1.25119	5.07969	14.1637	5.69753e-07	2.63636e-05	6.74311
GPT2	1.25073	3.20541	9.48714	1.21e-05	0.000215342	3.42825
PPP1R27	1.24885	3.47128	8.44193	2.86375e-05	0.000409008	2.48629
FYN	1.24865	4.16136	3.316	0.0105214	0.0404628	-3.91006
ALDH3B1	1.24725	4.31748	5.00164	0.00103361	0.00640773	-1.42786
GXYLT2	1.24671	1.05417	7.03932	0.000105473	0.0010979	1.05966
IFT27	1.24636	3.26298	6.56027	0.000172332	0.00160942	0.522861
RAB31	1.24126	7.72812	12.0758	1.95067e-06	6.01209e-05	5.41513
MEIOB	1.23072	2.95777	6.81572	0.000132219	0.00130876	0.812497
JUP	1.2293	2.11516	10.6221	5.18069e-06	0.000114809	4.35367
SYNGR1	1.22436	4.18656	6.06244	0.000295218	0.00244516	-0.0649166
ALDH6A1	1.21783	1.69623	30.4418	1.35215e-09	6.51736e-07	12.9167
FAM131A	1.21711	2.753	23.0625	1.23254e-08	2.25126e-06	10.755
GATA2	1.21447	3.35805	4.07677	0.00350922	0.0169899	-2.74494
NFATC2	1.21428	2.84356	3.28021	0.0111001	0.0423223	-3.96625
ERMP1	1.21385	4.94821	17.5253	1.07871e-07	8.3525e-06	8.51385
ACTR1B	1.21246	5.28702	22.5476	1.47438e-08	2.61055e-06	10.5737
ETV1	1.21207	0.985254	6.43981	0.000195773	0.00178162	0.383519
ITGA3	1.21147	5.65476	3.41807	0.00903924	0.0359251	-3.75032
CTSW	1.21143	1.70643	3.87464	0.00466111	0.0212116	-3.04816
CLSTN3	1.21074	2.8994	11.596	2.65993e-06	7.36127e-05	5.07871
SERTAD2	1.20863	5.90994	4.54859	0.00185175	0.0101758	-2.05812
CYB5A	1.20469	3.6672	6.53619	0.000176758	0.00164368	0.495151
BEX3	1.20288	5.45551	9.24276	1.46907e-05	0.000249426	3.21625
IL17RC	1.19452	2.4814	11.8323	2.27999e-06	6.66034e-05	5.24599
RHCE	1.19446	0.933367	8.52564	2.66435e-05	0.000388176	2.56525
S1PR5	1.18941	1.30018	14.2768	5.35617e-07	2.52202e-05	6.80942
LAT2	1.18726	7.37982	50.2908	2.43167e-11	7.03239e-08	16.325
CRELD1	1.1844	4.83002	7.64614	5.86409e-05	0.000707113	1.70196
RAB27A	1.18333	3.59824	7.94872	4.43529e-05	0.000566724	2.00758
TDRD9	1.18039	1.93961	25.2598	5.98116e-09	1.55305e-06	11.4785
PAX8	1.17913	1.68551	6.00605	0.000314378	0.00256589	-0.133511
AMZ2	1.17698	4.01251	26.1347	4.56169e-09	1.27668e-06	11.7458
PDZD7	1.17547	2.34065	4.14436	0.0031957	0.015772	-2.64471
P3H4	1.1754	1.66471	3.32487	0.010383	0.0400445	-3.89614
TMCC2	1.17116	0.910789	9.00412	1.78303e-05	0.0002896	3.00453
TMEM200A	1.16698	2.47158	9.79268	9.55009e-06	0.000182303	3.68668
TLN2	1.16599	2.62463	29.7933	1.60562e-09	7.14378e-07	12.7544
RGL3	1.15464	1.35583	4.20044	0.00295844	0.0148217	-2.56201
COL13A1	1.15377	1.06986	15.8702	2.34786e-07	1.41939e-05	7.69066
SULF2	1.15109	1.95575	17.2057	1.24653e-07	9.08815e-06	8.36146
TUBE1	1.15054	2.95978	8.74121	2.21832e-05	0.000340941	2.76566
ARL4A	1.14992	3.22983	4.53717	0.00187989	0.0102934	-2.07438
ABCG1	1.1498	4.53762	5.6622	0.000465367	0.00346192	-0.560965
C11orf24	1.14965	5.0432	4.86204	0.00123311	0.007363	-1.61895
MFSD12	1.14921	8.59944	4.18077	0.00303944	0.015169	-2.59098
FAM49A	1.14836	2.17563	17.4819	1.09991e-07	8.445e-06	8.49336
ACAD11	1.1471	2.32198	10.4059	6.05117e-06	0.000128519	4.18444
AARS	1.14627	5.99567	6.02764	0.000306887	0.00252255	-0.107206
OLIG2	1.14321	5.16216	5.657	0.000468189	0.00347669	-0.567549
CACNB1	1.13721	1.94553	8.26803	3.33328e-05	0.000457226	2.32016
KCNF1	1.13638	2.00333	21.274	2.33724e-08	3.37146e-06	10.1039
SH2D2A	1.13381	1.18213	16.0579	2.14152e-07	1.32713e-05	7.78845
CAPG	1.13198	6.88572	6.40647	0.000202869	0.00183679	0.344626
FANCE	1.12916	4.22353	23.9418	9.15741e-09	1.87793e-06	11.054
MAPRE3	1.12419	2.95202	5.89129	0.00035774	0.00283837	-0.274407
P4HA2	1.12016	5.86235	13.8748	6.68566e-07	2.93983e-05	6.57128
CES2	1.1198	5.06922	7.4251	7.23102e-05	0.000834006	1.47266
ITGAE	1.11952	2.25595	5.61448	0.000491996	0.00360216	-0.621545
ATP10A	1.11899	1.91387	10.6345	5.13525e-06	0.000114681	4.36327
PHLDA3	1.11797	4.81269	8.87371	1.98575e-05	0.000315374	2.88679
FAM96B	1.11699	6.35236	16.5841	1.66364e-07	1.11889e-05	8.05633
EPHX2	1.1166	1.06051	9.35621	1.34182e-05	0.000232368	3.31527
GOLGA8N	1.11633	2.21087	6.11959	0.000277103	0.00232814	0.00417467
WDR5B	1.11491	2.07164	7.06377	0.000102933	0.00107725	1.08633
PDK1	1.11333	3.03088	6.55281	0.000173689	0.00161861	0.514289
MYCL	1.11173	4.78913	12.8725	1.19367e-06	4.34495e-05	5.94657
TRPT1	1.10838	3.88509	7.24324	8.6229e-05	0.000945794	1.28004
DFNA5	1.10124	3.8658	27.2557	3.26504e-09	1.06896e-06	12.0728
CAPS	1.10104	1.80634	13.9879	6.27738e-07	2.79594e-05	6.63901
HERPUD1	1.10005	5.97465	7.96723	4.36138e-05	0.000559753	2.02597
RCN2	1.09949	4.13613	5.07834	0.000939206	0.00595002	-1.32405
GYG2	1.09679	1.26029	11.1798	3.51431e-06	8.81219e-05	4.77606
SLC29A3	1.09594	4.31359	4.36597	0.00236237	0.0123693	-2.32036
NEO1	1.0925	2.02112	5.47945	0.000576859	0.00404594	-0.794685
LRRC3	1.09188	1.99709	7.46941	6.93088e-05	0.000807687	1.51905
KLHL6	1.09075	3.83519	4.42765	0.00217464	0.0115325	-2.23127
PRKCZ	1.08829	1.12047	6.32695	0.000220964	0.00195828	0.251311
ALDH18A1	1.0857	3.54993	3.92822	0.00432081	0.0200199	-2.9673
SLC26A6	1.08348	5.92471	20.5995	3.01596e-08	3.98571e-06	9.84193
KCNE1	1.08136	2.58798	16.8858	1.44435e-07	1.01058e-05	8.20589
MPI	1.08012	3.43857	16.8726	1.45325e-07	1.01272e-05	8.1994
NOTCH3	1.07981	1.56335	7.44442	7.09842e-05	0.000822791	1.49292
BLOC1S5	1.07771	2.82607	7.26481	8.44325e-05	0.000933762	1.30308
KCNJ11	1.07489	0.876833	14.4096	4.98455e-07	2.41598e-05	6.88655
HPS3	1.07387	4.66445	8.55458	2.59904e-05	0.000380257	2.5924
SH2D3C	1.0718	3.39596	4.15367	0.00315496	0.0156057	-2.63096
SPN	1.07049	4.90264	3.62027	0.00671771	0.0283698	-3.43666
KYAT1	1.0675	2.23524	7.9957	4.25031e-05	0.000548915	2.0542
C9orf50	1.06518	1.29991	4.91616	0.00115118	0.00697431	-1.54454
NIPAL3	1.06463	2.63745	4.57237	0.00179459	0.00993612	-2.02432
SNX33	1.06338	3.66399	4.8648	0.00122878	0.00734727	-1.61515
C2orf81	1.06332	1.50134	3.75728	0.00551107	0.0242588	-3.2265
GPX8	1.06289	1.16873	4.04449	0.00367054	0.0175629	-2.79303
MTMR4	1.06112	3.87376	6.21103	0.000250613	0.00214854	0.113839
B3GNT8	1.06011	2.94728	3.33661	0.0102028	0.0394736	-3.87775
TTC3	1.05807	4.77429	6.45526	0.000192579	0.00176246	0.401488
ANKZF1	1.05801	4.04625	16.101	2.0971e-07	1.30895e-05	7.81072
LMLN	1.05754	2.43437	18.6446	6.62684e-08	6.33945e-06	9.02495
SRGAP2C	1.05667	3.74365	14.2744	5.36323e-07	2.52202e-05	6.80801
PLXND1	1.05442	5.21364	5.69719	0.000446841	0.00334639	-0.516729
PLXNB3	1.05274	1.90789	24.2078	8.38786e-09	1.83192e-06	11.1419
RASL12	1.05209	1.22511	10.4366	5.9182e-06	0.000126781	4.20866
OSBP2	1.05097	1.14803	5.65274	0.000470519	0.0034875	-0.572952
MTSS1	1.04779	7.71424	34.488	4.98941e-10	3.76418e-07	13.8357
ETV5	1.0477	3.27063	8.66327	2.3692e-05	0.000356551	2.69368
EXOSC5	1.04694	4.18782	12.366	1.62568e-06	5.3024e-05	5.61254
SCAMP5	1.0462	2.30352	10.2004	7.03225e-06	0.000143726	4.02062
APBA2	1.03775	4.64006	7.98566	4.2891e-05	0.00055252	2.04426
GCHFR	1.03375	3.19122	8.7027	2.29149e-05	0.000348616	2.73016
BHLHE22	1.03312	5.42468	5.26105	0.00075012	0.00497747	-1.08011
OTUB2	1.03171	2.21096	19.0389	5.61889e-08	5.8761e-06	9.19713
NDE1	1.0313	3.73351	10.9702	4.05791e-06	9.72552e-05	4.61961
UHRF2	1.03056	4.48737	4.48598	0.00201189	0.0108383	-2.14751
MAGEF1	1.03055	4.20504	20.103	3.65758e-08	4.46945e-06	9.64284
ABCA2	1.03	4.01994	15.4188	2.94161e-07	1.66073e-05	7.45054
ATP1A3	1.029	1.07968	18.6782	6.5336e-08	6.33945e-06	9.03976
ITPR1	1.02896	5.54852	3.79243	0.00524034	0.0232618	-3.17292
PGM1	1.02743	1.70016	3.62847	0.0066381	0.0281143	-3.42402
NKX6-1	1.02741	2.34053	9.16407	1.56523e-05	0.000260151	3.14696
DEF6	1.02378	3.33478	6.98482	0.000111391	0.00114033	0.999951
HSD17B7	1.0237	3.03188	3.14786	0.0135484	0.0492854	-4.17484
MAN2C1	1.02324	4.62721	18.7629	6.30459e-08	6.29238e-06	9.07702
PTGS1	1.02253	7.13062	3.5615	0.00731893	0.0303896	-3.52742
TWIST1	1.01776	4.71342	3.3552	0.00992389	0.0386097	-3.84861
ECI2	1.01705	3.22665	4.20887	0.00292447	0.0146875	-2.54962
CERCAM	1.01609	4.8022	14.0791	5.96897e-07	2.69022e-05	6.69313
TMEM9	1.01435	4.86203	14.7811	4.08899e-07	2.09918e-05	7.0987
IMPACT	1.01338	2.98025	4.76159	0.00140253	0.0081612	-1.75818
TCEAL9	1.01246	5.0173	8.61236	2.47393e-05	0.000367442	2.64637
OCSTAMP	1.01243	7.74996	5.59641	0.000502518	0.00365146	-0.644577
RSL24D1	1.01008	6.24473	14.5512	4.61958e-07	2.29553e-05	6.96805
IRF6	1.00889	0.54918	21.4079	2.22393e-08	3.24282e-06	10.1548
PLCD1	1.00739	1.62855	4.92245	0.00114206	0.00693621	-1.53592
DENND4A	1.00617	3.40189	12.1914	1.81323e-06	5.72058e-05	5.4943
MAPK8IP3	1.00516	3.93883	4.86071	0.0012352	0.0073723	-1.62078
POLR3K	1.00503	4.24134	12.3225	1.67033e-06	5.40739e-05	5.5832
TMEM106B	1.00388	2.70023	11.5461	2.74901e-06	7.52416e-05	5.04294
NUDT12	1.00276	2.38201	4.3217	0.00250789	0.0129669	-2.38462
RBL2	1.00193	4.42809	5.5674	0.00051992	0.00374032	-0.681626
WIPI1	1.00121	4.55461	9.67704	1.04371e-05	0.000193694	3.58972
FAH	1.00003	4.06685	5.79588	0.000398821	0.00307844	-0.392882

## Sheet: Ctrl vs. sh up pathway
Description	%InGO	p	counts
Extracellular matrix organization	6.4	1e-11	21
Integrin cell surface interactions	3.3	2.51189e-09	11
Collagen formation	3.3	3.98107e-09	11
positive regulation of DNA-binding transcription factor activity	4.6	3.16228e-07	15
cell-cell adhesion	5.8	7.94328e-06	19
positive regulation of cytokine production	5.5	7.94328e-06	18
regulation of apoptotic signaling pathway	4.6	1.99526e-05	15
Signaling by VEGF	2.4	2.51189e-05	8
angiogenesis	4	6.30957e-05	13
inflammatory response	4.9	0.000316228	16
response to wounding	4.3	0.000398107	14
positive regulation of cell migration	4.3	0.00398107	14
M2 differentiation	3	4.15e-05	10

## Sheet: Secreted proteins
GeneID	logFC	AveExpr	t	P.Value	adj.P.Val	B
ADAMTS14	1.43121	1.50375	5.61612	0.000491054	0.00359792	-0.619457
ADAMTS7	2.36992	3.28269	11.8608	2.23838e-06	6.61606e-05	5.26597
AOC1	1.94137	2.76513	6.01788	0.000310248	0.00254084	-0.11909
BCAN	1.16656	2.60939	10.0303	7.97953e-06	0.000158422	3.88277
BMP1	1.22621	6.05201	8.34571	3.11372e-05	0.000435018	2.39472
CCL5	1.68174	9.4589	6.92826	0.000117923	0.00119591	0.937627
CD55	1.31411	5.35954	12.3344	1.65803e-06	5.39778e-05	5.5912
CD9	2.79391	6.09814	40.6585	1.33666e-10	1.44961e-07	14.9812
CHIT1	2.45392	4.24209	4.80005	0.00133484	0.00785959	-1.7047
CLU	1.65014	2.2832	9.22872	1.48573e-05	0.000251026	3.20393
COL18A1	1.01783	1.92451	5.081	0.000936098	0.0059325	-1.32045
COL6A1	1.31993	8.95245	31.8078	9.52396e-10	5.29686e-07	13.2444
COL6A2	1.6421	8.38374	10.4979	5.66215e-06	0.000122716	4.25686
COL6A3	2.37329	6.28201	41.9359	1.04329e-10	1.39256e-07	15.1869
CRLF1	3.20684	2.4385	17.8107	9.5007e-08	7.88786e-06	8.64743
CSF1	1.91239	10.0604	9.66389	1.05436e-05	0.000195046	3.57862
DHRS13	1.11777	2.28833	6.74479	0.000142207	0.00137854	0.732872
EMID1	1.84832	1.68329	14.1449	5.75676e-07	2.65668e-05	6.73201
EPOR	1.04706	3.00645	3.35973	0.0098573	0.0384023	-3.84153
FCRLB	1.74763	4.68152	3.84677	0.00484944	0.0219191	-3.09037
GNLY	1.75835	1.38953	4.67977	0.00155928	0.00887103	-1.87264
HILPDA	2.46033	3.91239	15.2261	3.24495e-07	1.77064e-05	7.34582
HMGB2	1.02472	4.19548	5.50276	0.000561135	0.00396611	-0.764626
HSPA1A	2.24222	3.98053	4.97986	0.00106227	0.00655495	-1.45749
IGIP	1.10268	2.65929	18.6715	6.55211e-08	6.33945e-06	9.0368
IZUMO4	1.07603	2.90959	3.45781	0.00852349	0.0342836	-3.68838
LOXL2	1.81257	1.86654	8.76213	2.17966e-05	0.00033649	2.78489
LPO	1.11605	0.70817	12.9139	1.16449e-06	4.29007e-05	5.9733
MFGE8	1.52777	3.21542	9.34328	1.35568e-05	0.000233835	3.30403
MMP2	1.10334	2.09548	10.2495	6.78255e-06	0.000139942	4.06005
MMP9	1.06907	11.7321	24.1792	8.46726e-09	1.83192e-06	11.1325
NRP2	1.20725	3.28077	4.69249	0.00153371	0.00875713	-1.85478
PAPLN	1.06927	2.87634	7.41755	7.28355e-05	0.000837117	1.46474
PRF1	2.45911	1.11874	48.6489	3.17339e-11	7.74095e-08	16.1264
PRG2	5.36993	4.79475	92.7737	1.7794e-13	3.08761e-09	19.1357
SCG2	1.92537	2.91821	6.25942	0.000237734	0.00206456	0.171432
SDC1	2.35042	3.19187	6.46011	0.000191588	0.00175618	0.407122
SEMA3F	2.39252	2.66834	8.53598	2.6408e-05	0.000385393	2.57496
SERPINE1	1.25407	5.60911	9.37608	1.32083e-05	0.000229879	3.3325
SPOCK1	1.19216	2.63516	3.50722	0.00792514	0.0323874	-3.61155
TIMP1	1.10397	11.6121	4.11881	0.00331055	0.0161907	-2.68254
TREM1	1.75734	1.88528	8.83318	2.05386e-05	0.000322522	2.8499
TSKU	1.16454	1.47916	6.83026	0.000130268	0.00129709	0.828747
VEGFA	1.45773	6.74516	5.28009	0.000732948	0.0048897	-1.05496
WNT7B	2.45085	2.64857	41.5319	1.12743e-10	1.39737e-07	15.1228

## Sheet: Secreted proteins pathway
Category	CategoryID	GO	Description	PARENT_GO	LogP	Enrichment	Z-score	#TotalGeneInLibrary	#GeneInGO	#GeneInHitList	#GeneInGOAndHitList	%InGO	STDV %InGO	GeneID	Hits	Log(q-value)	GeneList
Reactome Gene Sets	6	R-HSA-1474244	Extracellular matrix organization		-15	29	19	30182	300	45	13	29	6.8	649|1291|1292|1293|4017|4313|4318|5054|6382|7076|63827|80781|140766	BMP1|COL6A1|COL6A2|COL6A3|LOXL2|MMP2|MMP9|SERPINE1|SDC1|TIMP1|BCAN|COL18A1|ADAMTS14	-11	MyList
Reactome Gene Sets	6	R-HSA-1474290	Collagen formation		-12	60	22	30182	90	45	8	18	5.7	649|1291|1292|1293|4017|4318|80781|140766	BMP1|COL6A1|COL6A2|COL6A3|LOXL2|MMP9|COL18A1|ADAMTS14	-8.4	MyList
Reactome Gene Sets	6	R-HSA-449147	Signaling by Interleukins		-6.4	11	8.8	30182	473	45	8	18	5.7	1435|4313|4318|6352|6382|7076|7422|9244	CSF1|MMP2|MMP9|CCL5|SDC1|TIMP1|VEGFA|CRLF1	-3.4	MyList
GO Biological Processes	19	GO:0001525	angiogenesis	19_GO:0032502 developmental process	-6.3	14	9.4	30182	326	45	7	16	5.4	4017|4240|4313|5054|7422|7857|8828	LOXL2|MFGE8|MMP2|SERPINE1|VEGFA|SCG2|NRP2	-3.4	MyList
GO Biological Processes	19	GO:0060326	cell chemotaxis	19_GO:0040011 locomotion	-6.3	20	10	30182	202	45	6	13	5.1	3148|4313|6352|7422|7857|54210	HMGB2|MMP2|CCL5|VEGFA|SCG2|TREM1	-3.4	MyList
GO Biological Processes	19	GO:2001234	negative regulation of apoptotic signaling pathway	19_GO:0023052 signaling	-5.9	17	9.6	30182	233	45	6	13	5.1	1191|3148|3303|4318|5054|7857	CLU|HMGB2|HSPA1A|MMP9|SERPINE1|SCG2	-3.2	MyList
GO Biological Processes	19	GO:0030335	positive regulation of cell migration	19_GO:0040011 locomotion	-5.8	9.4	7.8	30182	569	45	8	18	5.7	1435|4313|4318|5054|6352|6405|7422|8828	CSF1|MMP2|MMP9|SERPINE1|CCL5|SEMA3F|VEGFA|NRP2	-3.1	MyList
GO Biological Processes	19	GO:0001819	positive regulation of cytokine production	19_GO:0048518 positive regulation of biological process	-5.1	9.6	7.4	30182	489	45	7	16	5.4	1191|1604|3148|3303|5054|5553|29923	CLU|CD55|HMGB2|HSPA1A|SERPINE1|PRG2|HILPDA	-2.5	MyList
Reactome Gene Sets	6	R-HSA-216083	Integrin cell surface interactions		-5.1	32	11	30182	85	45	4	8.9	4.2	1291|1292|1293|80781	COL6A1|COL6A2|COL6A3|COL18A1	-2.5	MyList
GO Biological Processes	19	GO:0006954	inflammatory response	19_GO:0050896 response to stimulus	-4.8	8.7	7	30182	541	45	7	16	5.4	1191|1435|3148|6352|6382|7076|7857	CLU|CSF1|HMGB2|CCL5|SDC1|TIMP1|SCG2	-2.3	MyList
GO Biological Processes	19	GO:0042060	wound healing	19_GO:0050896 response to stimulus	-3.9	10	6.5	30182	331	45	5	11	4.7	928|6382|7076|7422|25987	CD9|SDC1|TIMP1|VEGFA|TSKU	-1.6	MyList
KEGG Pathway	24	hsa04668	TNF signaling pathway		-3.2	18	7	30182	112	45	3	6.7	3.7	1435|4318|6352	CSF1|MMP9|CCL5	-1.1	MyList
GO Biological Processes	19	GO:0045785	positive regulation of cell adhesion	19_GO:0048518 positive regulation of biological process	-2.2	5.6	3.9	30182	482	45	4	8.9	4.2	1435|1604|6352|7422	CSF1|CD55|CCL5|VEGFA	-0.35	MyList
